# Supplementary material for: Physiological and Transcriptomic Analyses Elucidate That Exogenous Calcium Can Relieve Injuries to Potato Plants (Solanum tuberosum L.) under Weak Light
Source: Int J Mol Sci. 2019 Oct 16;20(20):5133. doi: 10.3390/ijms20205133 (PMC6829426; doi:10.3390/ijms20205133)
Supplement: Supplementary file 1 [file ijms-20-05133-s001.zip]

Archive with 4 entries (4 files):
- Potato Supplementary-Figure.docx
- Table S1.xlsx
- Table S2.xlsx
- Table S3.xlsx
