# Supplementary material for: Physiological and Transcriptomic Analyses Elucidate That Exogenous Calcium Can Relieve Injuries to Potato Plants (Solanum tuberosum L.) under Weak Light
Source: Int J Mol Sci. 2019 Oct 16;20(20):5133. doi: 10.3390/ijms20205133 (PMC6829426; doi:10.3390/ijms20205133)
Supplement: Supplementary file 1 [file ijms-20-05133-s001.zip › Table S1.xlsx]

## Sheet: regulation overview
Table S1A. The regulation overview changes in RH-VS-RC
Transcription factor
27.3.3	RNA.regulation of transcription.AP2/EREBP, APETALA2/Ethylene-responsive element binding protein family	pgsc0003dmg400002899	Transcript	(at1g19210 : 162.0) encodes a member of the DREB subfamily A-5 of ERF/AP2 transcription factor family. The protein contains one AP2 domain. There are 15 members in this subfamily including RAP2.1, RAP2.9 and RAP2.10.; Integrase-type DNA-binding superfamily protein; FUNCTIONS IN: DNA binding, sequence-specific DNA binding transcription factor activity; INVOLVED IN: regulation of transcription, DNA…	-2.20883
27.3.3	RNA.regulation of transcription.AP2/EREBP, APETALA2/Ethylene-responsive element binding protein family	pgsc0003dmg400005837	Transcript	(at1g64380 : 178.0) encodes a member of the DREB subfamily A-6 of ERF/AP2 transcription factor family. The protein contains one AP2 domain. There are 8 members in this subfamily including RAP2.4.; Integrase-type DNA-binding superfamily protein; CONTAINS InterPro DOMAIN/s: DNA-binding, integrase-type (InterPro:IPR016177), Pathogenesis-related transcriptional factor/ERF, DNA-binding (InterPro:IPR00…	1.63378
27.3.3	RNA.regulation of transcription.AP2/EREBP, APETALA2/Ethylene-responsive element binding protein family	pgsc0003dmg400022759	Transcript	(at5g52020 : 94.4) encodes a member of the DREB subfamily A-4 of ERF/AP2 transcription factor family. The protein contains one AP2 domain. There are 17 members in this subfamily including TINY.; Integrase-type DNA-binding superfamily protein; FUNCTIONS IN: DNA binding, transcription activator activity, sequence-specific DNA binding transcription factor activity; INVOLVED IN: defense response to f…	3.10394
27.3.3	RNA.regulation of transcription.AP2/EREBP, APETALA2/Ethylene-responsive element binding protein family	pgsc0003dmg400030228	Transcript	(at5g25390 : 147.0) encodes a member of the ERF (ethylene response factor) subfamily B-6 of ERF/AP2 transcription factor family. The protein contains one AP2 domain. There are 12 members in this subfamily including RAP2.11.; shine2 (SHN2); FUNCTIONS IN: DNA binding, sequence-specific DNA binding transcription factor activity; INVOLVED IN: regulation of transcription, DNA-dependent; LOCATED IN: mi…	2.02413
27.3.3	RNA.regulation of transcription.AP2/EREBP, APETALA2/Ethylene-responsive element binding protein family	pgsc0003dmg400030472	Transcript	(at4g27950 : 125.0) encodes a member of the ERF (ethylene response factor) subfamily B-5 of ERF/AP2 transcription factor family. The protein contains one AP2 domain. There are 7 members in this subfamily.; cytokinin response factor 4 (CRF4); CONTAINS InterPro DOMAIN/s: DNA-binding, integrase-type (InterPro:IPR016177), Pathogenesis-related transcriptional factor/ERF, DNA-binding (InterPro:IPR00147…	-1.07252
27.3.3	RNA.regulation of transcription.AP2/EREBP, APETALA2/Ethylene-responsive element binding protein family	pgsc0003dmg400031795	Transcript	(at3g16770 : 104.0) Encodes a member of the ERF (ethylene response factor) subfamily B-2 of the plant specific ERF/AP2 transcription factor family (RAP2.3). The protein contains one AP2 domain. There are 5 members in this subfamily including RAP2.2 AND RAP2.12.It is localized to the nucleus and acts as a transcriptional activator through the GCC-box. It has been identified as a suppressor of Bax-…	1.48244
27.3.3	RNA.regulation of transcription.AP2/EREBP, APETALA2/Ethylene-responsive element binding protein family	pgsc0003dmg400034101	Transcript	(at2g23340 : 155.0) encodes a member of the DREB subfamily A-5 of ERF/AP2 transcription factor family. The protein contains one AP2 domain. There are 16 members in this subfamily including RAP2.1, RAP2.9 and RAP2.10.; DREB and EAR motif protein 3 (DEAR3); FUNCTIONS IN: DNA binding, sequence-specific DNA binding transcription factor activity; INVOLVED IN: regulation of transcription, DNA-dependent…	-1.15553
27.3.6	RNA.regulation of transcription.bHLH,Basic Helix-Loop-Helix family	pgsc0003dmg400006394	Transcript	(at5g65640 : 91.3) beta HLH protein 93 (bHLH093); FUNCTIONS IN: DNA binding, sequence-specific DNA binding transcription factor activity; INVOLVED IN: regulation of transcription; LOCATED IN: nucleus; EXPRESSED IN: 22 plant structures; EXPRESSED DURING: 13 growth stages; CONTAINS InterPro DOMAIN/s: Helix-loop-helix DNA-binding domain (InterPro:IPR001092), Helix-loop-helix DNA-binding (InterPro:IP…	3.1554
27.3.6	RNA.regulation of transcription.bHLH,Basic Helix-Loop-Helix family	pgsc0003dmg400020174	Transcript	(at5g48560 : 112.0) basic helix-loop-helix (bHLH) DNA-binding superfamily protein; FUNCTIONS IN: DNA binding, sequence-specific DNA binding transcription factor activity; INVOLVED IN: regulation of transcription; LOCATED IN: nucleus; EXPRESSED IN: 14 plant structures; EXPRESSED DURING: LP.06 six leaves visible, LP.04 four leaves visible, 4 anthesis, petal differentiation and expansion stage, LP.0…	1.51193
27.3.6	RNA.regulation of transcription.bHLH,Basic Helix-Loop-Helix family	pgsc0003dmg400023056	Transcript	(at5g39860 : 83.6) Encodes PRE1 (PACLOBUTRAZOL RESISTANCE1). PRE1 and IBH1 form a pair of antagonistic HLH/bHLH transcription factors that function downstream of BZR1 to mediate brassinosteroid regulation of cell elongation. BNQ1 is directly and negatively regulated by AP3 and PI in petals.Required for appropriate regulation of flowering time.; PACLOBUTRAZOL RESISTANCE1 (PRE1); FUNCTIONS IN: DNA …	-2.26029
27.3.6	RNA.regulation of transcription.bHLH,Basic Helix-Loop-Helix family	pgsc0003dmg400029728	Transcript	(at4g20970 : 91.7) basic helix-loop-helix (bHLH) DNA-binding superfamily protein; FUNCTIONS IN: DNA binding, sequence-specific DNA binding transcription factor activity; INVOLVED IN: defense response to fungus, regulation of transcription; LOCATED IN: nucleus; CONTAINS InterPro DOMAIN/s: Helix-loop-helix DNA-binding domain (InterPro:IPR001092), Helix-loop-helix DNA-binding (InterPro:IPR011598); B…	-1.38459
27.3.6	RNA.regulation of transcription.bHLH,Basic Helix-Loop-Helix family	pgsc0003dmg400030616	Transcript	(at5g65640 : 117.0) beta HLH protein 93 (bHLH093); FUNCTIONS IN: DNA binding, sequence-specific DNA binding transcription factor activity; INVOLVED IN: regulation of transcription; LOCATED IN: nucleus; EXPRESSED IN: 22 plant structures; EXPRESSED DURING: 13 growth stages; CONTAINS InterPro DOMAIN/s: Helix-loop-helix DNA-binding domain (InterPro:IPR001092), Helix-loop-helix DNA-binding (InterPro:I…	2.2051
27.3.7	RNA.regulation of transcription.C2C2(Zn) CO-like, Constans-like zinc finger family	pgsc0003dmg400026181	Transcript	(at4g27310 : 118.0) B-box type zinc finger family protein; FUNCTIONS IN: sequence-specific DNA binding transcription factor activity, zinc ion binding; INVOLVED IN: regulation of transcription; LOCATED IN: intracellular; CONTAINS InterPro DOMAIN/s: Zinc finger, B-box (InterPro:IPR000315); BEST Arabidopsis thaliana protein match is: B-box type zinc finger family protein (TAIR:AT5G54470.1); Has 180…	-1.23628
27.3.7	RNA.regulation of transcription.C2C2(Zn) CO-like, Constans-like zinc finger family	pgsc0003dmg400030958	Transcript	(at4g39070 : 136.0) B-box zinc finger family protein; FUNCTIONS IN: sequence-specific DNA binding transcription factor activity, zinc ion binding; INVOLVED IN: response to karrikin, response to chitin, regulation of transcription; LOCATED IN: intracellular; EXPRESSED IN: 16 plant structures; EXPRESSED DURING: 10 growth stages; CONTAINS InterPro DOMAIN/s: Zinc finger, B-box (InterPro:IPR000315); B…	1.49364
27.3.8	RNA.regulation of transcription.C2C2(Zn) DOF zinc finger family	pgsc0003dmg400010027	Transcript	(at5g65590 : 117.0) Dof-type zinc finger DNA-binding family protein; FUNCTIONS IN: DNA binding, sequence-specific DNA binding transcription factor activity; INVOLVED IN: regulation of transcription; LOCATED IN: chloroplast; CONTAINS InterPro DOMAIN/s: Zinc finger, Dof-type (InterPro:IPR003851); BEST Arabidopsis thaliana protein match is: OBF binding protein 4 (TAIR:AT5G60850.1); Has 1807 Blast hi…	-4.70964
27.3.9	RNA.regulation of transcription.C2C2(Zn) GATA transcription factor family	pgsc0003dmg400008022	Transcript	(at5g42700 : 91.7) AP2/B3-like transcriptional factor family protein; FUNCTIONS IN: DNA binding; INVOLVED IN: regulation of transcription, DNA-dependent; LOCATED IN: cellular_component unknown; EXPRESSED IN: 8 plant structures; EXPRESSED DURING: 4 anthesis, F mature embryo stage, petal differentiation and expansion stage, E expanded cotyledon stage, D bilateral stage; CONTAINS InterPro DOMAIN/s: …	2.11776
27.3.9	RNA.regulation of transcription.C2C2(Zn) GATA transcription factor family	pgsc0003dmg400023341	Transcript	(at3g54810 : 140.0) Encodes a protein containing a GATA type zinc finger domain that is expressed in the embryo axis and involved in germination. Mutants have a reduced rate of germination even when stratified.; BLUE MICROPYLAR END 3 (BME3); CONTAINS InterPro DOMAIN/s: Zinc finger, NHR/GATA-type (InterPro:IPR013088), Transcription factor, GATA, plant (InterPro:IPR016679), Zinc finger, GATA-type (…	2.52767
27.3.9	RNA.regulation of transcription.C2C2(Zn) GATA transcription factor family	pgsc0003dmg400026025	Transcript	(at3g60530 : 184.0) Encodes a member of the GATA factor family of zinc finger transcription factors.; GATA transcription factor 4 (GATA4); CONTAINS InterPro DOMAIN/s: Zinc finger, NHR/GATA-type (InterPro:IPR013088), Transcription factor, GATA, plant (InterPro:IPR016679), Zinc finger, GATA-type (InterPro:IPR000679); BEST Arabidopsis thaliana protein match is: GATA transcription factor 2 (TAIR:AT2G…	1.17035
27.3.11	RNA.regulation of transcription.C2H2 zinc finger family	pgsc0003dmg400000418	Transcript	(at2g28200 : 154.0) C2H2-type zinc finger family protein; FUNCTIONS IN: sequence-specific DNA binding transcription factor activity, zinc ion binding, nucleic acid binding; INVOLVED IN: regulation of transcription; LOCATED IN: intracellular; EXPRESSED IN: 20 plant structures; EXPRESSED DURING: 11 growth stages; CONTAINS InterPro DOMAIN/s: Zinc finger, C2H2-like (InterPro:IPR015880), Zinc finger, …	-1.38924
27.3.11	RNA.regulation of transcription.C2H2 zinc finger family	pgsc0003dmg400008110	Transcript	(at3g45260 : 242.0) C2H2-like zinc finger protein; FUNCTIONS IN: sequence-specific DNA binding transcription factor activity, zinc ion binding, nucleic acid binding; INVOLVED IN: regulation of transcription; LOCATED IN: intracellular; EXPRESSED IN: 13 plant structures; EXPRESSED DURING: 9 growth stages; CONTAINS InterPro DOMAIN/s: Zinc finger, C2H2-like (InterPro:IPR015880), Zinc finger, C2H2-typ…	1.00361
27.3.11	RNA.regulation of transcription.C2H2 zinc finger family	pgsc0003dmg400011548	Transcript	(at1g27730 : 137.0) Related to Cys2/His2-type zinc-finger proteins found in higher plants. Compensated for a subset of calcineurin deficiency in yeast. Salt tolerance produced by ZAT10 appeared to be partially dependent on ENA1/PMR2, a P-type ATPase required for Li+ and Na+ efflux in yeast. The protein is localized to the nucleus, acts as a transcriptional repressor and is responsive to chitin ol…	-1.56257
27.3.11	RNA.regulation of transcription.C2H2 zinc finger family	pgsc0003dmg400019231	Transcript	(at5g54630 : 331.0) zinc finger protein-related; FUNCTIONS IN: sequence-specific DNA binding transcription factor activity; INVOLVED IN: regulation of transcription; LOCATED IN: intracellular; EXPRESSED IN: 21 plant structures; EXPRESSED DURING: 13 growth stages; CONTAINS InterPro DOMAIN/s: Zinc finger, C2H2-like (InterPro:IPR015880), Zinc finger, C2H2-type (InterPro:IPR007087); BEST Arabidopsis …	1.64237
27.3.11	RNA.regulation of transcription.C2H2 zinc finger family	pgsc0003dmg400021508	Transcript	(at1g27730 : 132.0) Related to Cys2/His2-type zinc-finger proteins found in higher plants. Compensated for a subset of calcineurin deficiency in yeast. Salt tolerance produced by ZAT10 appeared to be partially dependent on ENA1/PMR2, a P-type ATPase required for Li+ and Na+ efflux in yeast. The protein is localized to the nucleus, acts as a transcriptional repressor and is responsive to chitin ol…	-1.33401
27.3.11	RNA.regulation of transcription.C2H2 zinc finger family	pgsc0003dmg400030311	Transcript	(at3g53600 : 112.0) C2H2-type zinc finger family protein; FUNCTIONS IN: sequence-specific DNA binding transcription factor activity, zinc ion binding, nucleic acid binding; INVOLVED IN: response to chitin, regulation of transcription; LOCATED IN: intracellular; CONTAINS InterPro DOMAIN/s: Zinc finger, C2H2-like (InterPro:IPR015880), Zinc finger, C2H2-type (InterPro:IPR007087); BEST Arabidopsis th…	2.95189
27.3.11	RNA.regulation of transcription.C2H2 zinc finger family	pgsc0003dmg401030312	Transcript	(at3g46070 : 119.0) C2H2-type zinc finger family protein; FUNCTIONS IN: sequence-specific DNA binding transcription factor activity, zinc ion binding, nucleic acid binding; INVOLVED IN: regulation of transcription; LOCATED IN: intracellular; EXPRESSED IN: root, flower; EXPRESSED DURING: petal differentiation and expansion stage; CONTAINS InterPro DOMAIN/s: Zinc finger, C2H2-like (InterPro:IPR0158…	1.87782
27.3.11	RNA.regulation of transcription.C2H2 zinc finger family	pgsc0003dmg400034322	Transcript	(at1g27730 : 139.0) Related to Cys2/His2-type zinc-finger proteins found in higher plants. Compensated for a subset of calcineurin deficiency in yeast. Salt tolerance produced by ZAT10 appeared to be partially dependent on ENA1/PMR2, a P-type ATPase required for Li+ and Na+ efflux in yeast. The protein is localized to the nucleus, acts as a transcriptional repressor and is responsive to chitin ol…	-1.35909
27.3.11	RNA.regulation of transcription.C2H2 zinc finger family	pgsc0003dmg400041467	Transcript	(at1g27730 : 142.0) Related to Cys2/His2-type zinc-finger proteins found in higher plants. Compensated for a subset of calcineurin deficiency in yeast. Salt tolerance produced by ZAT10 appeared to be partially dependent on ENA1/PMR2, a P-type ATPase required for Li+ and Na+ efflux in yeast. The protein is localized to the nucleus, acts as a transcriptional repressor and is responsive to chitin ol…	-1.57304
27.3.20	RNA.regulation of transcription.G2-like transcription factor family, GARP	pgsc0003dmg400031299	Transcript	(at3g24120 : 91.3) Homeodomain-like superfamily protein; CONTAINS InterPro DOMAIN/s: Homeodomain-like (InterPro:IPR009057), Myb, DNA-binding (InterPro:IPR014778), HTH transcriptional regulator, Myb-type, DNA-binding (InterPro:IPR017930), Myb-like DNA-binding domain, SHAQKYF class (InterPro:IPR006447), Homeodomain-related (InterPro:IPR012287); BEST Arabidopsis thaliana protein match is: Homeodomai…	1.02133
27.3.21	RNA.regulation of transcription.GRAS transcription factor family	pgsc0003dmg400026643	Transcript	(q5ne24|nsp2_medtr : 103.0) Nodulation signaling pathway 2 protein - Medicago truncatula (Barrel medic) & (ipr005202 : 101.21844) Transcription factor GRAS & (at4g08250 : 92.0) GRAS family transcription factor; CONTAINS InterPro DOMAIN/s: Transcription factor GRAS (InterPro:IPR005202); BEST Arabidopsis thaliana protein match is: RGA-like protein 3 (TAIR:AT5G17490.1); Has 2377 Blast hits to 2344 p…	-1.12965
27.3.22	RNA.regulation of transcription.HB,Homeobox transcription factor family	pgsc0003dmg400000248	Transcript	(at3g61890 : 196.0) Encodes a homeodomain leucine zipper class I (HD-Zip I) protein. Loss of function mutant has abnormally shaped leaves and stems.; homeobox 12 (HB-12); CONTAINS InterPro DOMAIN/s: Homeobox, conserved site (InterPro:IPR017970), Homeobox (InterPro:IPR001356), Homeodomain-like (InterPro:IPR009057), Helix-turn-helix motif, lambda-like repressor (InterPro:IPR000047), Leucine zipper,…	-1.95057
27.3.22	RNA.regulation of transcription.HB,Homeobox transcription factor family	pgsc0003dmg400005472	Transcript	(at2g46680 : 113.0) encodes a putative transcription factor that contains a homeodomain closely linked to a leucine zipper motif. Transcript is detected in all tissues examined. Is transcriptionally regulated in an ABA-dependent manner and may act in a signal transduction pathway which mediates a drought response.; homeobox 7 (HB-7); FUNCTIONS IN: transcription activator activity, sequence-specif…	-1.35491
27.3.22	RNA.regulation of transcription.HB,Homeobox transcription factor family	pgsc0003dmg400011810	Transcript	(gnl|cdd|34653 : 226.0) no description available & (at2g34710 : 127.0) Dominant PHB mutations cause transformation of abaxial leaf fates into adaxial leaf fates. Encodes a member of HD-Zip family which contains homeodomain-leucine zipper domains and domain similar to a mammalian sterol binding domain. Has overlapping functions with PHAVOLUTA, REVOLUTA and CORONA.; PHABULOSA (PHB); CONTAINS InterP…	1.2127
27.3.22	RNA.regulation of transcription.HB,Homeobox transcription factor family	pgsc0003dmg400016711	Transcript	(q9m6d9|stm_braol : 150.0) Homeobox protein Shootmeristemless - Brassica oleracea (Wild cabbage) & (at1g62360 : 149.0) Class I knotted-like homeodomain protein that is required for shoot apical meristem (SAM) formation during embryogenesis and for SAM function throughout the lifetime of the plant. Functions by preventing incorporation of cells in the meristem center into differentiating organ pri…	2.39184
27.3.22	RNA.regulation of transcription.HB,Homeobox transcription factor family	pgsc0003dmg400017640	Transcript	(at3g01470 : 147.0) Encodes a homeodomain leucine zipper class I (HD-Zip I) transcriptional activator involved in leaf development.; homeobox 1 (HB-1); FUNCTIONS IN: sequence-specific DNA binding, DNA binding, transcription activator activity, protein homodimerization activity, sequence-specific DNA binding transcription factor activity; INVOLVED IN: response to salt stress, response to blue ligh…	-1.09702
27.3.22	RNA.regulation of transcription.HB,Homeobox transcription factor family	pgsc0003dmg400026264	Transcript	(at4g16780 : 128.0) Encodes a homeodomain-leucine zipper protein that is rapidly and strongly induced by changes in the ratio of red to far-red light. It is also involved in cell expansion and cell proliferation and in the response to auxin.; homeobox protein 2 (HB-2); CONTAINS InterPro DOMAIN/s: HD-ZIP protein, N-terminal (InterPro:IPR006712), Helix-turn-helix motif, lambda-like repressor (Inter…	-1.31269
27.3.22	RNA.regulation of transcription.HB,Homeobox transcription factor family	pgsc0003dmg400026962	Transcript	(at1g73360 : 379.0) Encodes a homeobox-leucine zipper family protein belonging to the HD-ZIP IV family. It is involved in trichome branching.; homeodomain GLABROUS 11 (HDG11); CONTAINS InterPro DOMAIN/s: Homeobox, conserved site (InterPro:IPR017970), Homeobox (InterPro:IPR001356), Homeodomain-like (InterPro:IPR009057), Lipid-binding START (InterPro:IPR002913), Homeodomain-related (InterPro:IPR012…	1.31423
27.3.23	RNA.regulation of transcription.HSF,Heat-shock transcription factor family	pgsc0003dmg400032793	Transcript	(at2g26150 : 125.0) member of Heat Stress Transcription Factor (Hsf) family. Involved in response to misfolded protein accumulation in the cytosol. Regulated by alternative splicing and non-sense-mediated decay.; heat shock transcription factor A2 (HSFA2); FUNCTIONS IN: DNA binding, transcription activator activity, sequence-specific DNA binding transcription factor activity; INVOLVED IN: in 7 pr…	-1.52445
27.3.24	RNA.regulation of transcription.MADS box transcription factor family	pgsc0003dmg400004081	Transcript	(q42429|agl8_soltu : 121.0) Agamous-like MADS-box protein AGL8 homolog (POTM1-1) - Solanum tuberosum (Potato) & (at5g60910 : 114.0) MADS box gene negatively regulated by APETALA1; AGAMOUS-like 8 (AGL8); FUNCTIONS IN: sequence-specific DNA binding transcription factor activity; INVOLVED IN: positive regulation of flower development, maintenance of inflorescence meristem identity, fruit development…	-3.09593
27.3.24	RNA.regulation of transcription.MADS box transcription factor family	pgsc0003dmg401015205	Transcript	(at4g09960 : 100.0) a MADS box transcription factor expressed in the carpel and ovules; SEEDSTICK (STK); FUNCTIONS IN: protein binding, sequence-specific DNA binding transcription factor activity; INVOLVED IN: regulation of transcription, DNA-dependent, ovule development, carpel development; LOCATED IN: nucleus; EXPRESSED IN: 11 plant structures; EXPRESSED DURING: 4 anthesis, C globular stage, pe…	-1.6223
27.3.25	RNA.regulation of transcription.MYB domain transcription factor family	pgsc0003dmg402004611	Transcript	(at5g49620 : 118.0) Member of the R2R3 factor gene family.; myb domain protein 78 (MYB78); CONTAINS InterPro DOMAIN/s: SANT, DNA-binding (InterPro:IPR001005), Homeodomain-like (InterPro:IPR009057), Myb, DNA-binding (InterPro:IPR014778), Myb transcription factor (InterPro:IPR015495), Homeodomain-related (InterPro:IPR012287), HTH transcriptional regulator, Myb-type, DNA-binding (InterPro:IPR017930)…	-3.87896
27.3.25	RNA.regulation of transcription.MYB domain transcription factor family	pgsc0003dmg400008834	Transcript	(at2g37630 : 430.0) Encodes a MYB-domain protein involved in specification of the leaf proximodistal axis. Mutation results in lobed and dissected leaves with a characteristic asymmetry. Homologous to the Antirrhinum PHANTASTICA (PHAN) and maize ROUGH SHEATH2 (RS2) genes Asymmetric placement of auxin response at the distal leaf tip precedes visible asymmetric leaf growth. Acts alongside AXR1 to e…	1.00312
27.3.25	RNA.regulation of transcription.MYB domain transcription factor family	pgsc0003dmg400011250	Transcript	(at4g21440 : 114.0) Encodes a MYB transcription factor involved in wounding and osmotic stress response. Member of the R2R3 factor gene family.; MYB-like 102 (MYB102); CONTAINS InterPro DOMAIN/s: SANT, DNA-binding (InterPro:IPR001005), Homeodomain-like (InterPro:IPR009057), Myb, DNA-binding (InterPro:IPR014778), HTH transcriptional regulator, Myb-type, DNA-binding (InterPro:IPR017930), Homeodomai…	-1.40305
27.3.25	RNA.regulation of transcription.MYB domain transcription factor family	pgsc0003dmg400013215	Transcript	(at4g38620 : 187.0) Encodes a R2R3 MYB protein which is involved in the response to UV-B. It functions as a repressor of target gene expression. One of its target genes encodes cinnamate 4-hydroxylase; mutants accumulate sinapate esters in their leaves. MYB4 binds to its own promoter and represses its own expression. Nuclear localization of MYB4 depends on the action of the beta importin SAD2.; m…	-1.02146
27.3.25	RNA.regulation of transcription.MYB domain transcription factor family	pgsc0003dmg400015668	Transcript	(at5g16600 : 114.0) Encodes a putative transcription factor (MYB43).; myb domain protein 43 (MYB43); CONTAINS InterPro DOMAIN/s: SANT, DNA-binding (InterPro:IPR001005), Homeodomain-like (InterPro:IPR009057), Myb, DNA-binding (InterPro:IPR014778), HTH transcriptional regulator, Myb-type, DNA-binding (InterPro:IPR017930), Homeodomain-related (InterPro:IPR012287), Myb transcription factor (InterPro:…	1.33535
27.3.25	RNA.regulation of transcription.MYB domain transcription factor family	pgsc0003dmg400018279	Transcript	(at4g01680 : 219.0) Encodes a putative transcription factor (MYB55).; myb domain protein 55 (MYB55); CONTAINS InterPro DOMAIN/s: SANT, DNA-binding (InterPro:IPR001005), Homeodomain-like (InterPro:IPR009057), Myb, DNA-binding (InterPro:IPR014778), HTH transcriptional regulator, Myb-type, DNA-binding (InterPro:IPR017930), Homeodomain-related (InterPro:IPR012287), Myb transcription factor (InterPro:…	1.29844
27.3.25	RNA.regulation of transcription.MYB domain transcription factor family	pgsc0003dmg400027418	Transcript	(p93417|gam1_orysa : 153.0) Transcription factor GAMYB (OsGAMyb) - Oryza sativa (Rice) & (at3g11440 : 148.0) Member of the R2R3-MYB gene family. Similar to GA-induced Barley myb gene. May be induced during germination in response to GA. Double mutants with MYB33 are male sterile, showing defects in pollen development and anther development. Contains a binding site for miRNA159 and may be spatiall…	1.13619
27.3.25	RNA.regulation of transcription.MYB domain transcription factor family	pgsc0003dmg400030324	Transcript	(at1g07540 : 115.0) Arabidopsis thaliana telomere-binding protein, putative (At1g07540); TRF-like 2 (TRFL2); FUNCTIONS IN: DNA binding; INVOLVED IN: regulation of transcription; EXPRESSED IN: petal, leaf whorl, flower; EXPRESSED DURING: 4 anthesis, petal differentiation and expansion stage; CONTAINS InterPro DOMAIN/s: SANT, DNA-binding (InterPro:IPR001005), Homeodomain-like (InterPro:IPR009057), …	-1.25757
27.3.26	RNA.regulation of transcription.MYB-related transcription factor family	pgsc0003dmg400024572	Transcript	(at1g74840 : 106.0) Homeodomain-like superfamily protein; FUNCTIONS IN: DNA binding, sequence-specific DNA binding transcription factor activity; INVOLVED IN: in 9 processes; LOCATED IN: chloroplast; EXPRESSED IN: 22 plant structures; EXPRESSED DURING: 13 growth stages; CONTAINS InterPro DOMAIN/s: SANT, DNA-binding (InterPro:IPR001005), Homeodomain-like (InterPro:IPR009057), Myb, DNA-binding (Int…	-1.28372
27.3.27	RNA.regulation of transcription.NAC domain transcription factor family	pgsc0003dmg400019293	Transcript	(at3g15510 : 192.0) Note of caution: not to be confused with another protein (AtNAC6 locus AT5G39610) which on occasion has also been referred to as AtNAC2.; NAC domain containing protein 2 (NAC2); FUNCTIONS IN: sequence-specific DNA binding transcription factor activity; INVOLVED IN: multicellular organismal development, regulation of transcription; LOCATED IN: cellular_component unknown; EXPRES…	-2.56722
27.3.27	RNA.regulation of transcription.NAC domain transcription factor family	pgsc0003dmg400026332	Transcript	(at5g22380 : 149.0) NAC domain containing protein 90 (NAC090); FUNCTIONS IN: sequence-specific DNA binding transcription factor activity; INVOLVED IN: multicellular organismal development, regulation of transcription; LOCATED IN: cellular_component unknown; EXPRESSED IN: 7 plant structures; EXPRESSED DURING: 8 growth stages; CONTAINS InterPro DOMAIN/s: No apical meristem (NAM) protein (InterPro:I…	1.6983
27.3.27	RNA.regulation of transcription.NAC domain transcription factor family	pgsc0003dmg402027023	Transcript	(at1g33060 : 139.0) NAC 014 (NAC014); FUNCTIONS IN: sequence-specific DNA binding transcription factor activity; INVOLVED IN: multicellular organismal development, regulation of transcription; LOCATED IN: cellular_component unknown; EXPRESSED IN: 14 plant structures; EXPRESSED DURING: 8 growth stages; CONTAINS InterPro DOMAIN/s: No apical meristem (NAM) protein (InterPro:IPR003441); BEST Arabidop…	1.38261
27.3.29	RNA.regulation of transcription.TCP transcription factor family	pgsc0003dmg400015377	Transcript	(at3g15030 : 243.0) Arabidopsis thaliana TCP family transcription factor. Regulated by miR319. Involved in heterchronic regulation of leaf differentiation.; TCP family transcription factor 4 (TCP4); FUNCTIONS IN: DNA binding, sequence-specific DNA binding transcription factor activity; INVOLVED IN: in 6 processes; LOCATED IN: cellular_component unknown; EXPRESSED IN: 19 plant structures; EXPRESSE…	1.36953
27.3.29	RNA.regulation of transcription.TCP transcription factor family	pgsc0003dmg400026568	Transcript	(at3g02150 : 140.0) a chloroplast trans-acting factor of the psbD light-responsive promoter.TCP gene involved in heterochronic control of leaf differentiation.; plastid transcription factor 1 (PTF1); FUNCTIONS IN: sequence-specific DNA binding transcription factor activity; INVOLVED IN: cell differentiation, positive regulation of development, heterochronic, regulation of transcription, leaf morp…	2.55173
27.3.32	RNA.regulation of transcription.WRKY domain transcription factor family	pgsc0003dmg400000064	Transcript	(at4g01250 : 125.0) member of WRKY Transcription Factor; Group II-e; WRKY22; CONTAINS InterPro DOMAIN/s: DNA-binding WRKY (InterPro:IPR003657); BEST Arabidopsis thaliana protein match is: WRKY family transcription factor (TAIR:AT4G23550.1); Has 3274 Blast hits to 2836 proteins in 187 species: Archae - 0; Bacteria - 0; Metazoa - 0; Fungi - 3; Plants - 3256; Viruses - 0; Other Eukaryotes - 15 (sour…	1.1255
27.3.32	RNA.regulation of transcription.WRKY domain transcription factor family	pgsc0003dmg400007387	Transcript	(at1g80840 : 80.9) Pathogen-induced transcription factor. Binds W-box sequences in vitro. Forms protein complexes with itself and with WRKY40 and WRKY60. Coexpression with WRKY18 or WRKY60 made plants more susceptible to both P. syringae and B. cinerea. WRKY18, WRKY40, and WRKY60 have partially redundant roles in response to the hemibiotrophic bacterial pathogen Pseudomonas syringae and the necro…	-2.15249
27.3.32	RNA.regulation of transcription.WRKY domain transcription factor family	pgsc0003dmg400017349	Transcript	(at1g29860 : 89.4) member of WRKY Transcription Factor; Group II-c; WRKY DNA-binding protein 71 (WRKY71); FUNCTIONS IN: sequence-specific DNA binding transcription factor activity; INVOLVED IN: regulation of transcription, DNA-dependent, regulation of transcription; EXPRESSED IN: stem; CONTAINS InterPro DOMAIN/s: DNA-binding WRKY (InterPro:IPR003657), Transcription factor, WRKY group IIc (InterPr…	1.24521
27.3.35	RNA.regulation of transcription.bZIP transcription factor family	pgsc0003dmg400012436	Transcript	(gnl|cdd|68872 : 214.0) no description available & (at3g58120 : 112.0) Encodes a member of the BZIP family of transcription factors. Forms heterodimers with the related protein AtbZIP34. Binds to G-boxes in vitro and is localized to the nucleus in onion epidermal cells.; BZIP61; FUNCTIONS IN: DNA binding, transcription activator activity, sequence-specific DNA binding transcription factor activit…	2.76869
27.3.35	RNA.regulation of transcription.bZIP transcription factor family	pgsc0003dmg400021431	Transcript	(at4g37730 : 123.0) basic leucine-zipper 7 (bZIP7); FUNCTIONS IN: DNA binding, sequence-specific DNA binding transcription factor activity; INVOLVED IN: regulation of transcription, DNA-dependent; EXPRESSED IN: 19 plant structures; EXPRESSED DURING: 7 growth stages; CONTAINS InterPro DOMAIN/s: Basic-leucine zipper (bZIP) transcription factor (InterPro:IPR004827), bZIP transcription factor, bZIP-1…	-1.12384
27.3.35	RNA.regulation of transcription.bZIP transcription factor family	pgsc0003dmg400026364	Transcript	(at1g08320 : 142.0) bZIP transcription factor family protein; FUNCTIONS IN: DNA binding, sequence-specific DNA binding transcription factor activity; INVOLVED IN: regulation of transcription, DNA-dependent; EXPRESSED IN: 9 plant structures; EXPRESSED DURING: 6 growth stages; CONTAINS InterPro DOMAIN/s: Basic-leucine zipper (bZIP) transcription factor (InterPro:IPR004827), bZIP transcription facto…	-1.29001
27.3.37	RNA.regulation of transcription.AS2,Lateral Organ Boundaries Gene Family	pgsc0003dmg400007503	Transcript	(at1g07900 : 106.0) LOB domain-containing protein 1 (LBD1); CONTAINS InterPro DOMAIN/s: Lateral organ boundaries, LOB (InterPro:IPR004883); BEST Arabidopsis thaliana protein match is: LOB domain-containing protein 11 (TAIR:AT2G28500.1); Has 1035 Blast hits to 1030 proteins in 25 species: Archae - 0; Bacteria - 0; Metazoa - 0; Fungi - 0; Plants - 1035; Viruses - 0; Other Eukaryotes - 0 (source: NC…	-1.46772
27.3.37	RNA.regulation of transcription.AS2,Lateral Organ Boundaries Gene Family	pgsc0003dmg400008649	Transcript	(at1g31320 : 139.0) LOB domain-containing protein 4 (LBD4); CONTAINS InterPro DOMAIN/s: Lateral organ boundaries, LOB (InterPro:IPR004883); BEST Arabidopsis thaliana protein match is: ASYMMETRIC LEAVES 2-like 9 (TAIR:AT1G16530.1); Has 1039 Blast hits to 1034 proteins in 25 species: Archae - 0; Bacteria - 0; Metazoa - 0; Fungi - 0; Plants - 1039; Viruses - 0; Other Eukaryotes - 0 (source: NCBI BLi…	-3.01806
27.3.40	RNA.regulation of transcription.Aux/IAA family	pgsc0003dmg400019333	Transcript	(o24542|ax22d_phaau : 125.0) Auxin-induced protein 22D (Indole-3-acetic acid-induced protein ARG13) - Phaseolus aureus (Mung bean) (Vigna radiata) & (at5g43700 : 108.0) Auxin inducible protein similar to transcription factors.; AUXIN INDUCIBLE 2-11 (ATAUX2-11); CONTAINS InterPro DOMAIN/s: Aux/IAA-ARF-dimerisation (InterPro:IPR011525), AUX/IAA protein (InterPro:IPR003311); BEST Arabidopsis thalian…	1.11009
27.3.41	RNA.regulation of transcription.B3 transcription factor family	pgsc0003dmg400008022	Transcript	(at5g42700 : 91.7) AP2/B3-like transcriptional factor family protein; FUNCTIONS IN: DNA binding; INVOLVED IN: regulation of transcription, DNA-dependent; LOCATED IN: cellular_component unknown; EXPRESSED IN: 8 plant structures; EXPRESSED DURING: 4 anthesis, F mature embryo stage, petal differentiation and expansion stage, E expanded cotyledon stage, D bilateral stage; CONTAINS InterPro DOMAIN/s: …	2.11776
27.3.47	RNA.regulation of transcription.ELF3	pgsc0003dmg400004837	Transcript	(at3g21320 : 102.0) BEST Arabidopsis thaliana protein match is: hydroxyproline-rich glycoprotein family protein (TAIR:AT2G25930.1); Has 63 Blast hits to 58 proteins in 21 species: Archae - 0; Bacteria - 0; Metazoa - 3; Fungi - 0; Plants - 58; Viruses - 0; Other Eukaryotes - 2 (source: NCBI BLink). & (reliability: 194.8) & (original description: no original description)	1.51828
27.3.50	RNA.regulation of transcription.General Transcription	pgsc0003dmg400021403	Transcript	(at2g22840 : 151.0) Growth regulating factor encoding transcription activator. One of the nine members of a GRF gene family, containing nuclear targeting domain. Mutants result in smaller leaves indicating the role of the gene in leaf development. Expressed in root, shoot and flower; growth-regulating factor 1 (GRF1); CONTAINS InterPro DOMAIN/s: Glutamine-Leucine-Glutamine, QLQ (InterPro:IPR01497…	1.32842
27.3.52	RNA.regulation of transcription.Global transcription factor group	pgsc0003dmg400018250	Transcript	(q8h6b1|spt16_maize : 1316.0) FACT complex subunit SPT16 (Facilitates chromatin transcription complex subunit SPT16) (Global transcription factor group C protein 102) - Zea mays (Maize) & (at4g10710 : 1305.0) encodes a component of the FAcilitates Chromatin Transcription (FACT) complex, SPT16.Along with SSRP1 binds to the promoter of FLC.; global transcription factor C (SPT16); INVOLVED IN: veget…	1.00462
27.3.67	RNA.regulation of transcription.putative transcription regulator	pgsc0003dmg400005409	Transcript	(at3g54400 : 356.0) Eukaryotic aspartyl protease family protein; FUNCTIONS IN: aspartic-type endopeptidase activity; INVOLVED IN: proteolysis; LOCATED IN: apoplast, cell wall, chloroplast, plant-type cell wall; EXPRESSED IN: 21 plant structures; EXPRESSED DURING: 14 growth stages; CONTAINS InterPro DOMAIN/s: Peptidase aspartic (InterPro:IPR021109), Peptidase aspartic, catalytic (InterPro:IPR00900…	2.34771
27.3.67	RNA.regulation of transcription.putative transcription regulator	pgsc0003dmg400023721	Transcript	(at2g41870 : 122.0) Remorin family protein; CONTAINS InterPro DOMAIN/s: Remorin, C-terminal (InterPro:IPR005516); BEST Arabidopsis thaliana protein match is: Remorin family protein (TAIR:AT3G57540.1); Has 469 Blast hits to 467 proteins in 36 species: Archae - 0; Bacteria - 7; Metazoa - 9; Fungi - 6; Plants - 437; Viruses - 0; Other Eukaryotes - 10 (source: NCBI BLink). & (reliability: 244.0) & (o…	-1.26347
27.3.67	RNA.regulation of transcription.putative transcription regulator	pgsc0003dmg400027238	Transcript	(at2g41870 : 117.0) Remorin family protein; CONTAINS InterPro DOMAIN/s: Remorin, C-terminal (InterPro:IPR005516); BEST Arabidopsis thaliana protein match is: Remorin family protein (TAIR:AT3G57540.1); Has 469 Blast hits to 467 proteins in 36 species: Archae - 0; Bacteria - 7; Metazoa - 9; Fungi - 6; Plants - 437; Viruses - 0; Other Eukaryotes - 10 (source: NCBI BLink). & (gnl|cdd|34653 : 97.1) no…	-1.12062
27.3.69	RNA.regulation of transcription.SET-domain transcriptional regulator family	pgsc0003dmg401011157	Transcript	(at4g30860 : 80.5) Encodes a member of the trxG protein family. Contains a SET domain which is known to be involved in modification of histone tails by methylation. Interacts physically with AMS, but the implications of this interaction are unknown.Overexpression results in plieotrophic developmental defects.; SET domain group 4 (SDG4); CONTAINS InterPro DOMAIN/s: SET domain (InterPro:IPR001214),…	1.21129
27.3.80	RNA.regulation of transcription.zf-HD	pgsc0003dmg400003736	Transcript	(at1g75240 : 105.0) homeobox protein 33 (HB33); FUNCTIONS IN: DNA binding, sequence-specific DNA binding transcription factor activity; INVOLVED IN: regulation of transcription; LOCATED IN: cellular_component unknown; EXPRESSED IN: 16 plant structures; EXPRESSED DURING: 9 growth stages; CONTAINS InterPro DOMAIN/s: Homeobox domain, ZF-HD class (InterPro:IPR006455), ZF-HD homeobox protein, Cys/His-…	1.01128
27.3.89	RNA.regulation of transcription.ovate family OFP	pgsc0003dmg400000313	Transcript	(at5g19650 : 90.5) ovate family protein 8 (OFP8); CONTAINS InterPro DOMAIN/s: Protein of unknown function DUF623 (InterPro:IPR006458); BEST Arabidopsis thaliana protein match is: ovate family protein 7 (TAIR:AT2G18500.1); Has 1807 Blast hits to 1807 proteins in 277 species: Archae - 0; Bacteria - 0; Metazoa - 736; Fungi - 347; Plants - 385; Viruses - 0; Other Eukaryotes - 339 (source: NCBI BLink)…	4.49093
27.3.99	RNA.regulation of transcription.unclassified	pgsc0003dmg400000807	Transcript	(at3g25700 : 527.0) Eukaryotic aspartyl protease family protein; FUNCTIONS IN: aspartic-type endopeptidase activity; INVOLVED IN: proteolysis; CONTAINS InterPro DOMAIN/s: Peptidase aspartic (InterPro:IPR021109), Peptidase aspartic, catalytic (InterPro:IPR009007), Peptidase A1 (InterPro:IPR001461); BEST Arabidopsis thaliana protein match is: Eukaryotic aspartyl protease family protein (TAIR:AT2G42…	1.66533
27.3.99	RNA.regulation of transcription.unclassified	pgsc0003dmg400002046	Transcript	(at1g09750 : 440.0) Eukaryotic aspartyl protease family protein; FUNCTIONS IN: aspartic-type endopeptidase activity; INVOLVED IN: proteolysis; LOCATED IN: apoplast, cell wall, plant-type cell wall; EXPRESSED IN: 22 plant structures; EXPRESSED DURING: 14 growth stages; CONTAINS InterPro DOMAIN/s: Peptidase aspartic (InterPro:IPR021109), Peptidase aspartic, catalytic (InterPro:IPR009007), Peptidase…	2.23728
27.3.99	RNA.regulation of transcription.unclassified	pgsc0003dmg400003948	Transcript	(at4g12040 : 167.0) A20/AN1-like zinc finger family protein; FUNCTIONS IN: DNA binding, zinc ion binding; INVOLVED IN: biological_process unknown; LOCATED IN: cellular_component unknown; EXPRESSED IN: 23 plant structures; EXPRESSED DURING: 15 growth stages; CONTAINS InterPro DOMAIN/s: Zinc finger, AN1-type (InterPro:IPR000058), Zinc finger, A20-type (InterPro:IPR002653); BEST Arabidopsis thaliana…	-1.19284
27.3.99	RNA.regulation of transcription.unclassified	pgsc0003dmg400005409	Transcript	(at3g54400 : 356.0) Eukaryotic aspartyl protease family protein; FUNCTIONS IN: aspartic-type endopeptidase activity; INVOLVED IN: proteolysis; LOCATED IN: apoplast, cell wall, chloroplast, plant-type cell wall; EXPRESSED IN: 21 plant structures; EXPRESSED DURING: 14 growth stages; CONTAINS InterPro DOMAIN/s: Peptidase aspartic (InterPro:IPR021109), Peptidase aspartic, catalytic (InterPro:IPR00900…	2.34771
27.3.99	RNA.regulation of transcription.unclassified	pgsc0003dmg402008010	Transcript	(at1g45207 : 179.0) Remorin family protein; FUNCTIONS IN: molecular_function unknown; INVOLVED IN: biological_process unknown; LOCATED IN: plasma membrane; CONTAINS InterPro DOMAIN/s: Remorin, C-terminal (InterPro:IPR005516); BEST Arabidopsis thaliana protein match is: Remorin family protein (TAIR:AT4G36970.1); Has 35333 Blast hits to 34131 proteins in 2444 species: Archae - 798; Bacteria - 22429…	1.35768
27.3.99	RNA.regulation of transcription.unclassified	pgsc0003dmg400008110	Transcript	(at3g45260 : 242.0) C2H2-like zinc finger protein; FUNCTIONS IN: sequence-specific DNA binding transcription factor activity, zinc ion binding, nucleic acid binding; INVOLVED IN: regulation of transcription; LOCATED IN: intracellular; EXPRESSED IN: 13 plant structures; EXPRESSED DURING: 9 growth stages; CONTAINS InterPro DOMAIN/s: Zinc finger, C2H2-like (InterPro:IPR015880), Zinc finger, C2H2-typ…	1.00361
27.3.99	RNA.regulation of transcription.unclassified	pgsc0003dmg400009915	Transcript	(at4g15080 : 153.0) DHHC-type zinc finger family protein; FUNCTIONS IN: zinc ion binding; INVOLVED IN: biological_process unknown; LOCATED IN: plasma membrane; CONTAINS InterPro DOMAIN/s: Zinc finger, DHHC-type (InterPro:IPR001594); BEST Arabidopsis thaliana protein match is: DHHC-type zinc finger family protein (TAIR:AT3G22180.1); Has 30201 Blast hits to 17322 proteins in 780 species: Archae - 1…	1.26967
27.3.99	RNA.regulation of transcription.unclassified	pgsc0003dmg401011001	Transcript	(at2g37550 : 310.0) A member of ARF GAP domain (AGD), A thaliana has 15 members, grouped into four classes.; ARF-GAP domain 7 (AGD7); FUNCTIONS IN: ARF GTPase activator activity, DNA binding, zinc ion binding; INVOLVED IN: regulation of ARF GTPase activity; LOCATED IN: cytosol, nucleus; EXPRESSED IN: 25 plant structures; EXPRESSED DURING: 15 growth stages; CONTAINS InterPro DOMAIN/s: Arf GTPase a…	1.14479
27.3.99	RNA.regulation of transcription.unclassified	pgsc0003dmg400012137	Transcript	(at4g24015 : 80.1) RING/U-box superfamily protein; FUNCTIONS IN: zinc ion binding; INVOLVED IN: biological_process unknown; LOCATED IN: cellular_component unknown; CONTAINS InterPro DOMAIN/s: Zinc finger, RING-type (InterPro:IPR001841); BEST Arabidopsis thaliana protein match is: RING/U-box superfamily protein (TAIR:AT4G10150.1); Has 35333 Blast hits to 34131 proteins in 2444 species: Archae - 79…	-1.27764
27.3.99	RNA.regulation of transcription.unclassified	pgsc0003dmg400014607	Transcript	(at5g37540 : 516.0) Eukaryotic aspartyl protease family protein; FUNCTIONS IN: aspartic-type endopeptidase activity; INVOLVED IN: proteolysis; LOCATED IN: endomembrane system; EXPRESSED IN: 22 plant structures; EXPRESSED DURING: 13 growth stages; CONTAINS InterPro DOMAIN/s: Peptidase aspartic (InterPro:IPR021109), Peptidase aspartic, catalytic (InterPro:IPR009007), Peptidase A1 (InterPro:IPR00146…	1.45959
27.3.99	RNA.regulation of transcription.unclassified	pgsc0003dmg400016400	Transcript	(at2g02160 : 193.0) CCCH-type zinc finger family protein; FUNCTIONS IN: zinc ion binding, nucleic acid binding; INVOLVED IN: biological_process unknown; LOCATED IN: cellular_component unknown; EXPRESSED IN: 24 plant structures; EXPRESSED DURING: 13 growth stages; CONTAINS InterPro DOMAIN/s: Zinc finger, CCCH-type (InterPro:IPR000571); Has 10885 Blast hits to 7444 proteins in 511 species: Archae -…	-1.02246
27.3.99	RNA.regulation of transcription.unclassified	pgsc0003dmg402023644	Transcript	(at4g24630 : 157.0) DHHC-type zinc finger family protein; FUNCTIONS IN: receptor activity, zinc ion binding; INVOLVED IN: multicellular organismal development; LOCATED IN: plasma membrane; EXPRESSED IN: 12 plant structures; EXPRESSED DURING: 8 growth stages; CONTAINS InterPro DOMAIN/s: Zinc finger, DHHC-type (InterPro:IPR001594), Plexin-like fold (InterPro:IPR016201); BEST Arabidopsis thaliana pr…	1.38653
27.3.99	RNA.regulation of transcription.unclassified	pgsc0003dmg400024539	Transcript	(at5g61010 : 469.0) A member of EXO70 gene family, putative exocyst subunits, conserved in land plants. Arabidopsis thaliana contains 23 putative EXO70 genes, which can be classified into eight clusters on the phylogenetic tree.; exocyst subunit exo70 family protein E2 (EXO70E2); INVOLVED IN: exocytosis, vesicle docking involved in exocytosis; LOCATED IN: cytosol, exocyst; EXPRESSED IN: 20 plant …	1.01502
27.3.99	RNA.regulation of transcription.unclassified	pgsc0003dmg400037894	Transcript	(at1g09750 : 477.0) Eukaryotic aspartyl protease family protein; FUNCTIONS IN: aspartic-type endopeptidase activity; INVOLVED IN: proteolysis; LOCATED IN: apoplast, cell wall, plant-type cell wall; EXPRESSED IN: 22 plant structures; EXPRESSED DURING: 14 growth stages; CONTAINS InterPro DOMAIN/s: Peptidase aspartic (InterPro:IPR021109), Peptidase aspartic, catalytic (InterPro:IPR009007), Peptidase…	6.52882
Protein modification
29.4	protein.postranslational modification	pgsc0003dmg400002186	Transcript	(at2g45490 : 139.0) Encodes a member of a family of Ser/Thr kinases whose activities peak during cell division. Transcripts are abundant in tissues rich in dividing cells like roots and flowers but are low or absent in fully expanded leaves and stems. In interphase cells, the protein is predominantly nuclear. During mitosis, the protein associates with plant-specific cytoskeletal structures (prep…	-1.03928
29.4	protein.postranslational modification	pgsc0003dmg400004036	Transcript	(at4g36950 : 310.0) member of MEKK subfamily; mitogen-activated protein kinase kinase kinase 21 (MAPKKK21); FUNCTIONS IN: protein serine/threonine kinase activity, protein kinase activity, ATP binding; INVOLVED IN: protein amino acid phosphorylation; CONTAINS InterPro DOMAIN/s: Protein kinase, ATP binding site (InterPro:IPR017441), Protein kinase, catalytic domain (InterPro:IPR000719), Serine/thr…	-1.17774
29.4	protein.postranslational modification	pgsc0003dmg402005726	Transcript	(at1g70740 : 108.0) Protein kinase superfamily protein; FUNCTIONS IN: protein serine/threonine kinase activity, protein kinase activity, kinase activity, ATP binding; INVOLVED IN: protein amino acid phosphorylation; LOCATED IN: cellular_component unknown; EXPRESSED IN: 22 plant structures; EXPRESSED DURING: 13 growth stages; CONTAINS InterPro DOMAIN/s: Protein kinase, catalytic domain (InterPro:I…	1.49953
29.4	protein.postranslational modification	pgsc0003dmg402009415	Transcript	(at5g06740 : 234.0) Concanavalin A-like lectin protein kinase family protein; FUNCTIONS IN: in 6 functions; INVOLVED IN: protein amino acid phosphorylation; LOCATED IN: endomembrane system; EXPRESSED IN: root; CONTAINS InterPro DOMAIN/s: Legume lectin, beta chain (InterPro:IPR001220), Protein kinase, ATP binding site (InterPro:IPR017441), Serine/threonine-protein kinase-like domain (InterPro:IPR0…	1.29499
29.4	protein.postranslational modification	pgsc0003dmg401011001	Transcript	(at2g37550 : 310.0) A member of ARF GAP domain (AGD), A thaliana has 15 members, grouped into four classes.; ARF-GAP domain 7 (AGD7); FUNCTIONS IN: ARF GTPase activator activity, DNA binding, zinc ion binding; INVOLVED IN: regulation of ARF GTPase activity; LOCATED IN: cytosol, nucleus; EXPRESSED IN: 25 plant structures; EXPRESSED DURING: 15 growth stages; CONTAINS InterPro DOMAIN/s: Arf GTPase a…	1.14479
29.4	protein.postranslational modification	pgsc0003dmg400013802	Transcript	(at3g57740 : 184.0) Protein kinase superfamily protein; FUNCTIONS IN: protein kinase activity, kinase activity, ATP binding; INVOLVED IN: protein amino acid phosphorylation; LOCATED IN: cellular_component unknown; CONTAINS InterPro DOMAIN/s: Protein kinase, catalytic domain (InterPro:IPR000719), Serine-threonine/tyrosine-protein kinase (InterPro:IPR001245), Protein kinase-like domain (InterPro:IP…	1.33248
29.4	protein.postranslational modification	pgsc0003dmg400013804	Transcript	(at3g57700 : 192.0) Protein kinase superfamily protein; FUNCTIONS IN: protein serine/threonine kinase activity, protein kinase activity, kinase activity, ATP binding; INVOLVED IN: protein amino acid phosphorylation; LOCATED IN: cellular_component unknown; EXPRESSED IN: 22 plant structures; EXPRESSED DURING: 14 growth stages; CONTAINS InterPro DOMAIN/s: Protein kinase, catalytic domain (InterPro:I…	1.03397
29.4	protein.postranslational modification	pgsc0003dmg400015413	Transcript	(at5g09890 : 218.0) Protein kinase family protein; FUNCTIONS IN: kinase activity; INVOLVED IN: protein amino acid phosphorylation; LOCATED IN: cytosol; EXPRESSED IN: 22 plant structures; EXPRESSED DURING: 13 growth stages; CONTAINS InterPro DOMAIN/s: Protein kinase, ATP binding site (InterPro:IPR017441), Serine/threonine-protein kinase domain (InterPro:IPR002290), Serine/threonine-protein kinase-…	1.40241
29.4	protein.postranslational modification	pgsc0003dmg400016742	Transcript	(at1g07430 : 194.0) highly ABA-induced PP2C gene 2 (HAI2); FUNCTIONS IN: protein serine/threonine phosphatase activity, catalytic activity; INVOLVED IN: protein amino acid dephosphorylation; LOCATED IN: protein serine/threonine phosphatase complex; EXPRESSED IN: 17 plant structures; EXPRESSED DURING: 9 growth stages; CONTAINS InterPro DOMAIN/s: Protein phosphatase 2C, manganese/magnesium aspartat…	-1.72472
29.4	protein.postranslational modification	pgsc0003dmg400017278	Transcript	(at4g32300 : 334.0) S-domain-2 5 (SD2-5); FUNCTIONS IN: carbohydrate binding, protein kinase activity, kinase activity; INVOLVED IN: protein amino acid autophosphorylation; LOCATED IN: plasma membrane; EXPRESSED IN: 25 plant structures; EXPRESSED DURING: 15 growth stages; CONTAINS InterPro DOMAIN/s: Curculin-like (mannose-binding) lectin (InterPro:IPR001480), Protein kinase, ATP binding site (Int…	1.51186
29.4	protein.postranslational modification	pgsc0003dmg400018644	Transcript	(at4g38470 : 136.0) ACT-like protein tyrosine kinase family protein; FUNCTIONS IN: protein serine/threonine/tyrosine kinase activity, protein kinase activity; INVOLVED IN: protein amino acid phosphorylation, metabolic process; LOCATED IN: cytosol; EXPRESSED IN: 25 plant structures; EXPRESSED DURING: 15 growth stages; CONTAINS InterPro DOMAIN/s: Serine/threonine-protein kinase domain (InterPro:IPR…	1.09035
29.4	protein.postranslational modification	pgsc0003dmg400018885	Transcript	(at3g18750 : 124.0) Encodes a member of the WNK family (9 members in all) of protein kinases, the structural design of which is clearly distinct from those of other known protein kinases, such as receptor-like kinases and mitogen-activated protein kinases. Its transcription is under the control of circadian rhythms.; with no lysine (K) kinase 6 (WNK6); CONTAINS InterPro DOMAIN/s: Protein kinase, …	3.0483
29.4	protein.postranslational modification	pgsc0003dmg400019375	Transcript	(at5g10930 : 496.0) Encodes CBL-interacting protein kinase 5 (CIPK5).; CBL-interacting protein kinase 5 (CIPK5); FUNCTIONS IN: protein serine/threonine kinase activity, protein kinase activity, kinase activity, ATP binding; INVOLVED IN: signal transduction, protein amino acid phosphorylation; LOCATED IN: cellular_component unknown; EXPRESSED IN: 22 plant structures; EXPRESSED DURING: 11 growth st…	-2.00469
29.4	protein.postranslational modification	pgsc0003dmg401022117	Transcript	(gnl|cdd|68872 : 323.0) no description available & (at1g79570 : 309.0) Protein kinase superfamily protein with octicosapeptide/Phox/Bem1p domain; FUNCTIONS IN: protein serine/threonine/tyrosine kinase activity, protein kinase activity; INVOLVED IN: protein amino acid phosphorylation; LOCATED IN: cytosol; EXPRESSED IN: male gametophyte, pollen tube; EXPRESSED DURING: L mature pollen stage, M germi…	2.66151
29.4	protein.postranslational modification	pgsc0003dmg401023679	Transcript	(at3g20860 : 95.5) Encodes a member of the NIMA-related serine/threonine kinases (Neks) that have been linked to cell-cycle regulation in fungi and mammals. Plant Neks might be involved in plant development processes.; NIMA-related kinase 5 (NEK5); FUNCTIONS IN: protein serine/threonine kinase activity, protein kinase activity, kinase activity, ATP binding; INVOLVED IN: protein amino acid phospho…	1.32668
29.4	protein.postranslational modification	pgsc0003dmg400026154	Transcript	(at4g03230 : 251.0) S-locus lectin protein kinase family protein; FUNCTIONS IN: sugar binding, protein serine/threonine kinase activity, protein kinase activity, kinase activity, ATP binding; INVOLVED IN: protein amino acid phosphorylation, recognition of pollen; LOCATED IN: endomembrane system; EXPRESSED IN: 9 plant structures; EXPRESSED DURING: 4 anthesis, F mature embryo stage, petal different…	1.80041
29.4	protein.postranslational modification	pgsc0003dmg400026636	Transcript	(at2g44830 : 375.0) Protein kinase superfamily protein; FUNCTIONS IN: kinase activity; INVOLVED IN: protein amino acid phosphorylation; LOCATED IN: plasma membrane, nucleus; EXPRESSED IN: 19 plant structures; EXPRESSED DURING: 11 growth stages; CONTAINS InterPro DOMAIN/s: Protein kinase, catalytic domain (InterPro:IPR000719), Serine/threonine-protein kinase domain (InterPro:IPR002290), Tyrosine-p…	1.74533
29.4	protein.postranslational modification	pgsc0003dmg400027233	Transcript	(at5g35370 : 783.0) S-locus lectin protein kinase family protein; FUNCTIONS IN: in 6 functions; INVOLVED IN: protein amino acid phosphorylation; LOCATED IN: endomembrane system; EXPRESSED IN: 11 plant structures; EXPRESSED DURING: 6 growth stages; CONTAINS InterPro DOMAIN/s: Curculin-like (mannose-binding) lectin (InterPro:IPR001480), Protein kinase, ATP binding site (InterPro:IPR017441), Serine/…	1.39672
29.4	protein.postranslational modification	pgsc0003dmg400028491	Transcript	(at5g25110 : 568.0) member of AtCIPKs; CBL-interacting protein kinase 25 (CIPK25); FUNCTIONS IN: protein serine/threonine kinase activity, protein kinase activity, kinase activity, ATP binding; INVOLVED IN: defense response to fungus; EXPRESSED IN: 9 plant structures; EXPRESSED DURING: 4 anthesis, C globular stage, petal differentiation and expansion stage; CONTAINS InterPro DOMAIN/s: Protein kin…	-1.09141
29.4	protein.postranslational modification	pgsc0003dmg401030070	Transcript	(at4g02390 : 102.0) Encodes a DNA dependent nuclear poly (ADP-ribose) polymerase (E.C.2.4.2.30), thought to be involved in post-translational modification .; poly(ADP-ribose) polymerase (PP); FUNCTIONS IN: NAD+ ADP-ribosyltransferase activity, nucleic acid binding; INVOLVED IN: protein amino acid ADP-ribosylation; LOCATED IN: nucleus; EXPRESSED IN: 18 plant structures; EXPRESSED DURING: 13 growth…	1.16134
29.4	protein.postranslational modification	pgsc0003dmg401030252	Transcript	(at5g38100 : 186.0) S-adenosyl-L-methionine-dependent methyltransferases superfamily protein; FUNCTIONS IN: methyltransferase activity; INVOLVED IN: biological_process unknown; LOCATED IN: cellular_component unknown; CONTAINS InterPro DOMAIN/s: SAM dependent carboxyl methyltransferase (InterPro:IPR005299); BEST Arabidopsis thaliana protein match is: S-adenosyl-L-methionine-dependent methyltransfe…	-1.35035
29.4	protein.postranslational modification	pgsc0003dmg400032820	Transcript	(at2g20630 : 134.0) PP2C induced by AVRRPM1 (PIA1); FUNCTIONS IN: protein serine/threonine phosphatase activity, catalytic activity; INVOLVED IN: biological_process unknown; LOCATED IN: cellular_component unknown; EXPRESSED IN: 23 plant structures; EXPRESSED DURING: 14 growth stages; CONTAINS InterPro DOMAIN/s: Protein phosphatase 2C-related (InterPro:IPR001932), Protein phosphatase 2C, N-termina…	1.08609
29.4.1.55	protein.postranslational modification.kinase.receptor like cytoplasmatic kinase V	pgsc0003dmg400000724	Transcript	(at4g34500 : 124.0) Protein kinase superfamily protein; FUNCTIONS IN: protein serine/threonine kinase activity, protein kinase activity, kinase activity, ATP binding; INVOLVED IN: protein amino acid phosphorylation; LOCATED IN: cellular_component unknown; EXPRESSED IN: 22 plant structures; EXPRESSED DURING: 13 growth stages; CONTAINS InterPro DOMAIN/s: Protein kinase, ATP binding site (InterPro:I…	1.13609
29.4.1.55	protein.postranslational modification.kinase.receptor like cytoplasmatic kinase V	pgsc0003dmg400018248	Transcript	(at1g56720 : 210.0) Protein kinase superfamily protein; FUNCTIONS IN: protein serine/threonine kinase activity, protein kinase activity, kinase activity, ATP binding; INVOLVED IN: protein amino acid phosphorylation; LOCATED IN: cellular_component unknown; EXPRESSED IN: 23 plant structures; EXPRESSED DURING: 13 growth stages; CONTAINS InterPro DOMAIN/s: Protein kinase, ATP binding site (InterPro:I…	1.16908
29.4.1.56	protein.postranslational modification.kinase.receptor like cytoplasmatic kinase VI	pgsc0003dmg400003813	Transcript	(at5g35960 : 130.0) Protein kinase family protein; FUNCTIONS IN: protein serine/threonine kinase activity, protein kinase activity, kinase activity, ATP binding; INVOLVED IN: protein amino acid phosphorylation; LOCATED IN: cellular_component unknown; EXPRESSED IN: inflorescence meristem, hypocotyl, root, flower; EXPRESSED DURING: petal differentiation and expansion stage; CONTAINS InterPro DOMAIN…	1.07183
29.4.1.57	protein.postranslational modification.kinase.receptor like cytoplasmatic kinase VII	pgsc0003dmg400004123	Transcript	(at1g24030 : 205.0) Protein kinase superfamily protein; FUNCTIONS IN: protein serine/threonine kinase activity, protein kinase activity, kinase activity, ATP binding; INVOLVED IN: protein amino acid phosphorylation; EXPRESSED IN: 12 plant structures; EXPRESSED DURING: 4 anthesis, petal differentiation and expansion stage; CONTAINS InterPro DOMAIN/s: Protein kinase, ATP binding site (InterPro:IPR0…	1.88436
29.4.1.57	protein.postranslational modification.kinase.receptor like cytoplasmatic kinase VII	pgsc0003dmg400009180	Transcript	(gnl|cdd|68872 : 251.0) no description available & (at1g53730 : 147.0) STRUBBELIG-receptor family 6 (SRF6); FUNCTIONS IN: protein serine/threonine kinase activity, protein kinase activity, ATP binding; INVOLVED IN: transmembrane receptor protein tyrosine kinase signaling pathway, protein amino acid phosphorylation; LOCATED IN: plasma membrane; EXPRESSED IN: 22 plant structures; EXPRESSED DURING: …	1.02536
29.4.1.57	protein.postranslational modification.kinase.receptor like cytoplasmatic kinase VII	pgsc0003dmg400013545	Transcript	(at2g07180 : 182.0) Protein kinase superfamily protein; FUNCTIONS IN: protein serine/threonine kinase activity, protein kinase activity, kinase activity, ATP binding; INVOLVED IN: protein amino acid phosphorylation; LOCATED IN: cellular_component unknown; EXPRESSED IN: 25 plant structures; EXPRESSED DURING: 15 growth stages; CONTAINS InterPro DOMAIN/s: Protein kinase, ATP binding site (InterPro:I…	1.4151
29.4.1.59	protein.postranslational modification.kinase.receptor like cytoplasmatic kinase IX	pgsc0003dmg400016129	Transcript	(at5g65500 : 200.0) U-box domain-containing protein kinase family protein; FUNCTIONS IN: ubiquitin-protein ligase activity, protein serine/threonine kinase activity, protein kinase activity, kinase activity, ATP binding; INVOLVED IN: protein amino acid phosphorylation, protein ubiquitination; LOCATED IN: ubiquitin ligase complex; CONTAINS InterPro DOMAIN/s: Protein kinase, catalytic domain (Inter…	-1.4108
29.4.1.59	protein.postranslational modification.kinase.receptor like cytoplasmatic kinase IX	pgsc0003dmg400022670	Transcript	(at3g26700 : 80.1) Protein kinase superfamily protein; FUNCTIONS IN: protein serine/threonine kinase activity, protein kinase activity, kinase activity, ATP binding; INVOLVED IN: protein amino acid phosphorylation; LOCATED IN: plasma membrane; EXPRESSED IN: 23 plant structures; EXPRESSED DURING: 13 growth stages; CONTAINS InterPro DOMAIN/s: Protein kinase, ATP binding site (InterPro:IPR017441), S…	3.16002
Protein degradation
29.5	protein.degradation	pgsc0003dmg400005901	Transcript	(at3g52500 : 460.0) Eukaryotic aspartyl protease family protein; FUNCTIONS IN: aspartic-type endopeptidase activity; INVOLVED IN: proteolysis; LOCATED IN: cell wall, membrane, plant-type cell wall; EXPRESSED IN: 22 plant structures; EXPRESSED DURING: 13 growth stages; CONTAINS InterPro DOMAIN/s: Peptidase aspartic (InterPro:IPR021109), Peptidase aspartic, catalytic (InterPro:IPR009007), Peptidase…	2.63987
29.5	protein.degradation	pgsc0003dmg400009892	Transcript	(at1g76140 : 243.0) Prolyl oligopeptidase family protein; FUNCTIONS IN: serine-type peptidase activity, serine-type endopeptidase activity; INVOLVED IN: proteolysis; LOCATED IN: chloroplast; EXPRESSED IN: 24 plant structures; EXPRESSED DURING: 15 growth stages; CONTAINS InterPro DOMAIN/s: Peptidase S9, prolyl oligopeptidase, catalytic domain (InterPro:IPR001375), Peptidase S9A, oligopeptidase, N-…	1.42333
29.5	protein.degradation	pgsc0003dmg400029158	Transcript	(at2g22980 : 84.3) serine carboxypeptidase-like 13 (SCPL13); FUNCTIONS IN: serine-type carboxypeptidase activity; INVOLVED IN: proteolysis; LOCATED IN: endomembrane system; EXPRESSED IN: 23 plant structures; EXPRESSED DURING: 13 growth stages; CONTAINS InterPro DOMAIN/s: Peptidase S10, serine carboxypeptidase (InterPro:IPR001563); BEST Arabidopsis thaliana protein match is: serine carboxypeptidas…	-1.06043
29.5.1	protein.degradation.subtilases	pgsc0003dmg400000134	Transcript	(at1g01900 : 781.0) Encodes AtSBT1.1, a subtilisin-like serine protease. Cleaves the phytosulfokine AtPSK4, a growth promoting peptide.; SBTI1.1; FUNCTIONS IN: serine-type endopeptidase activity; INVOLVED IN: proteolysis, negative regulation of catalytic activity; LOCATED IN: extracellular matrix, apoplast, cell wall; EXPRESSED IN: 19 plant structures; EXPRESSED DURING: 11 growth stages; CONTAINS…	1.66386
29.5.1	protein.degradation.subtilases	pgsc0003dmg400003912	Transcript	(at5g67360 : 525.0) Encodes a subtilisin-like serine protease essential for mucilage release from seed coats.; ARA12; FUNCTIONS IN: serine-type endopeptidase activity; INVOLVED IN: proteolysis, seed coat development, mucilage metabolic process involved seed coat development, mucilage extrusion from seed coat; LOCATED IN: extracellular region, apoplast, cell wall, plant-type cell wall; EXPRESSED I…	1.75623
29.5.1	protein.degradation.subtilases	pgsc0003dmg400003913	Transcript	(at1g04110 : 517.0) Initially identified as a mutation affecting stomatal development and distribution. Encodes a protein similar to serine proteases.; STOMATAL DENSITY AND DISTRIBUTION (SDD1); CONTAINS InterPro DOMAIN/s: Protease-associated PA (InterPro:IPR003137), Proteinase inhibitor, propeptide (InterPro:IPR009020), Peptidase S8/S53, subtilisin/kexin/sedolisin (InterPro:IPR000209), Peptidase …	1.01366
29.5.1	protein.degradation.subtilases	pgsc0003dmg402003937	Transcript	(at2g05920 : 216.0) Subtilase family protein; FUNCTIONS IN: identical protein binding, serine-type endopeptidase activity; INVOLVED IN: proteolysis, negative regulation of catalytic activity; LOCATED IN: cell wall, plant-type cell wall; EXPRESSED IN: 22 plant structures; EXPRESSED DURING: 13 growth stages; CONTAINS InterPro DOMAIN/s: Protease-associated PA (InterPro:IPR003137), Proteinase inhibit…	1.90452
29.5.1	protein.degradation.subtilases	pgsc0003dmg400003938	Transcript	(at3g14067 : 160.0) Subtilase family protein; FUNCTIONS IN: identical protein binding, serine-type endopeptidase activity; INVOLVED IN: proteolysis, negative regulation of catalytic activity; LOCATED IN: apoplast, plasma membrane, vacuole, plant-type cell wall; EXPRESSED IN: 24 plant structures; EXPRESSED DURING: 13 growth stages; CONTAINS InterPro DOMAIN/s: Protease-associated PA (InterPro:IPR00…	2.05541
29.5.1	protein.degradation.subtilases	pgsc0003dmg400019146	Transcript	(at5g45650 : 184.0) subtilase family protein; FUNCTIONS IN: identical protein binding, serine-type endopeptidase activity; INVOLVED IN: proteolysis, negative regulation of catalytic activity; LOCATED IN: endomembrane system; EXPRESSED IN: 23 plant structures; EXPRESSED DURING: 13 growth stages; CONTAINS InterPro DOMAIN/s: Protease-associated PA (InterPro:IPR003137), Proteinase inhibitor, propepti…	4.08116
29.5.1	protein.degradation.subtilases	pgsc0003dmg400019147	Transcript	(at5g45650 : 231.0) subtilase family protein; FUNCTIONS IN: identical protein binding, serine-type endopeptidase activity; INVOLVED IN: proteolysis, negative regulation of catalytic activity; LOCATED IN: endomembrane system; EXPRESSED IN: 23 plant structures; EXPRESSED DURING: 13 growth stages; CONTAINS InterPro DOMAIN/s: Protease-associated PA (InterPro:IPR003137), Proteinase inhibitor, propepti…	3.03364
29.5.1	protein.degradation.subtilases	pgsc0003dmg400022725	Transcript	(at5g67360 : 586.0) Encodes a subtilisin-like serine protease essential for mucilage release from seed coats.; ARA12; FUNCTIONS IN: serine-type endopeptidase activity; INVOLVED IN: proteolysis, seed coat development, mucilage metabolic process involved seed coat development, mucilage extrusion from seed coat; LOCATED IN: extracellular region, apoplast, cell wall, plant-type cell wall; EXPRESSED I…	3.24984
29.5.1	protein.degradation.subtilases	pgsc0003dmg400044171	Transcript	(at5g67360 : 523.0) Encodes a subtilisin-like serine protease essential for mucilage release from seed coats.; ARA12; FUNCTIONS IN: serine-type endopeptidase activity; INVOLVED IN: proteolysis, seed coat development, mucilage metabolic process involved seed coat development, mucilage extrusion from seed coat; LOCATED IN: extracellular region, apoplast, cell wall, plant-type cell wall; EXPRESSED I…	1.18907
29.5.3	protein.degradation.cysteine protease	pgsc0003dmg400010223	Transcript	(at3g49340 : 234.0) Cysteine proteinases superfamily protein; FUNCTIONS IN: cysteine-type endopeptidase activity, cysteine-type peptidase activity; INVOLVED IN: proteolysis; EXPRESSED IN: 10 plant structures; EXPRESSED DURING: 9 growth stages; CONTAINS InterPro DOMAIN/s: Peptidase C1A, papain (InterPro:IPR013128), Proteinase inhibitor I29, cathepsin propeptide (InterPro:IPR013201), Peptidase C1A,…	-1.21459
29.5.4	protein.degradation.aspartate protease	pgsc0003dmg400003656	Transcript	(at4g35880 : 132.0) Eukaryotic aspartyl protease family protein; FUNCTIONS IN: aspartic-type endopeptidase activity; INVOLVED IN: proteolysis; LOCATED IN: anchored to membrane; EXPRESSED IN: 22 plant structures; EXPRESSED DURING: 13 growth stages; CONTAINS InterPro DOMAIN/s: Peptidase aspartic (InterPro:IPR021109), Peptidase aspartic, catalytic (InterPro:IPR009007), Peptidase A1 (InterPro:IPR0014…	1.13582
29.5.4	protein.degradation.aspartate protease	pgsc0003dmg400013439	Transcript	(at1g62290 : 93.2) Saposin-like aspartyl protease family protein; FUNCTIONS IN: aspartic-type endopeptidase activity; INVOLVED IN: proteolysis, lipid metabolic process; LOCATED IN: vacuole; EXPRESSED IN: 10 plant structures; EXPRESSED DURING: LP.06 six leaves visible, LP.04 four leaves visible, seedling growth, petal differentiation and expansion stage, LP.08 eight leaves visible; CONTAINS InterP…	2.66384
29.5.4	protein.degradation.aspartate protease	pgsc0003dmg400014607	Transcript	(at5g37540 : 516.0) Eukaryotic aspartyl protease family protein; FUNCTIONS IN: aspartic-type endopeptidase activity; INVOLVED IN: proteolysis; LOCATED IN: endomembrane system; EXPRESSED IN: 22 plant structures; EXPRESSED DURING: 13 growth stages; CONTAINS InterPro DOMAIN/s: Peptidase aspartic (InterPro:IPR021109), Peptidase aspartic, catalytic (InterPro:IPR009007), Peptidase A1 (InterPro:IPR00146…	1.45959
29.5.4	protein.degradation.aspartate protease	pgsc0003dmg400022526	Transcript	(at2g17760 : 144.0) Eukaryotic aspartyl protease family protein; FUNCTIONS IN: aspartic-type endopeptidase activity; INVOLVED IN: proteolysis; LOCATED IN: anchored to membrane; EXPRESSED IN: 22 plant structures; EXPRESSED DURING: 13 growth stages; CONTAINS InterPro DOMAIN/s: Peptidase aspartic (InterPro:IPR021109), Peptidase aspartic, catalytic (InterPro:IPR009007), Peptidase A1 (InterPro:IPR0014…	1.51211
29.5.4	protein.degradation.aspartate protease	pgsc0003dmg400030172	Transcript	(at1g62290 : 106.0) Saposin-like aspartyl protease family protein; FUNCTIONS IN: aspartic-type endopeptidase activity; INVOLVED IN: proteolysis, lipid metabolic process; LOCATED IN: vacuole; EXPRESSED IN: 10 plant structures; EXPRESSED DURING: LP.06 six leaves visible, LP.04 four leaves visible, seedling growth, petal differentiation and expansion stage, LP.08 eight leaves visible; CONTAINS Inter…	2.71644
29.5.5	protein.degradation.serine protease	pgsc0003dmg400003050	Transcript	(at1g63120 : 100.0) AtRBL2 has been identified as a rhomboid protein involved in regulated intramembrane proteolysis (RIP). The enzyme has the proteolytic activity and substrate specificity comparable to the Drosophila Rho-1 protein.; RHOMBOID-like 2 (RBL2); CONTAINS InterPro DOMAIN/s: Peptidase S54, rhomboid (InterPro:IPR002610); BEST Arabidopsis thaliana protein match is: RHOMBOID-like protein …	1.01941
29.5.5	protein.degradation.serine protease	pgsc0003dmg400011683	Transcript	(at2g25240 : 184.0) Serine protease inhibitor (SERPIN) family protein; FUNCTIONS IN: serine-type endopeptidase inhibitor activity; INVOLVED IN: biological_process unknown; LOCATED IN: cellular_component unknown; CONTAINS InterPro DOMAIN/s: Protease inhibitor I4, serpin, plant (InterPro:IPR015554), Protease inhibitor I4, serpin (InterPro:IPR000215); BEST Arabidopsis thaliana protein match is: Seri…	1.57136
29.5.5	protein.degradation.serine protease	pgsc0003dmg400016941	Transcript	(at2g40130 : 340.0) Double Clp-N motif-containing P-loop nucleoside triphosphate hydrolases superfamily protein; FUNCTIONS IN: ATP binding; INVOLVED IN: biological_process unknown; EXPRESSED IN: 8 plant structures; EXPRESSED DURING: F mature embryo stage, petal differentiation and expansion stage, E expanded cotyledon stage, D bilateral stage; CONTAINS InterPro DOMAIN/s: ATPase, AAA-2 (InterPro:I…	1.06438
29.5.5	protein.degradation.serine protease	pgsc0003dmg401025898	Transcript	(p52711|cbp23_horvu : 174.0) Serine carboxypeptidase II-3 precursor (EC 3.4.16.6) (CP-MII.3) [Contains: Serine carboxypeptidase II-3 chain A; Serine carboxypeptidase II-3 chain B] - Hordeum vulgare (Barley) & (at2g24000 : 167.0) serine carboxypeptidase-like 22 (scpl22); FUNCTIONS IN: serine-type carboxypeptidase activity; INVOLVED IN: proteolysis; LOCATED IN: endomembrane system; EXPRESSED IN: fl…	1.52943
29.5.5	protein.degradation.serine protease	pgsc0003dmg400029158	Transcript	(at2g22980 : 84.3) serine carboxypeptidase-like 13 (SCPL13); FUNCTIONS IN: serine-type carboxypeptidase activity; INVOLVED IN: proteolysis; LOCATED IN: endomembrane system; EXPRESSED IN: 23 plant structures; EXPRESSED DURING: 13 growth stages; CONTAINS InterPro DOMAIN/s: Peptidase S10, serine carboxypeptidase (InterPro:IPR001563); BEST Arabidopsis thaliana protein match is: serine carboxypeptidas…	-1.06043
29.5.5	protein.degradation.serine protease	pgsc0003dmg400029765	Transcript	(at5g42240 : 261.0) serine carboxypeptidase-like 42 (scpl42); FUNCTIONS IN: serine-type carboxypeptidase activity; INVOLVED IN: proteolysis; LOCATED IN: cell wall; EXPRESSED IN: 23 plant structures; EXPRESSED DURING: 13 growth stages; CONTAINS InterPro DOMAIN/s: Peptidase S10, serine carboxypeptidase (InterPro:IPR001563), Peptidase S10, serine carboxypeptidase, active site (InterPro:IPR018202); B…	4.30161
29.5.7	protein.degradation.metalloprotease	pgsc0003dmg400004818	Transcript	(at4g16640 : 344.0) Matrixin family protein; FUNCTIONS IN: metallopeptidase activity, metalloendopeptidase activity, zinc ion binding; INVOLVED IN: proteolysis, metabolic process; LOCATED IN: anchored to membrane; EXPRESSED IN: 10 plant structures; EXPRESSED DURING: 4 anthesis, C globular stage, petal differentiation and expansion stage; CONTAINS InterPro DOMAIN/s: Peptidase M10, metallopeptidase…	-2.69418
29.5.7	protein.degradation.metalloprotease	pgsc0003dmg400017730	Transcript	(at5g15250 : 310.0) Encodes an FtsH protease that is localized to the chloroplast. AtFtsH6 is involved in the degradation of both Lhcb3 and Lhcb1 during senescence and high-light acclimation.; FTSH protease 6 (FTSH6); CONTAINS InterPro DOMAIN/s: Peptidase M41, FtsH (InterPro:IPR005936), ATPase, AAA+ type, core (InterPro:IPR003593), ATPase, AAA-type, core (InterPro:IPR003959), ATPase, AAA-type, co…	-1.51688
29.5.7	protein.degradation.metalloprotease	pgsc0003dmg400025737	Transcript	(at1g17870 : 158.0) S2P-like putative metalloprotease, also contain transmembrane helices near their C-termini and many of them, five of seven, contain a conserved zinc-binding motif HEXXH. Homolog of EGY1. Each of the EGY1 and EGY-like proteins share two additional highly conserved motifs, the previously reported NPDG motif (aa 442帽454 in EGY1, Rudner et al., 1999) and a newly defined GNLR motif…	-1.16722
29.5.7	protein.degradation.metalloprotease	pgsc0003dmg400046841	Transcript	(at2g30950 : 140.0) Metalloprotease that functions in thylakoid membrane biogenesis. Involved in the repair of PSII following damaged incurred during photoinhibition. Forms a complex with VAR1. Mutants show a variegated phenotype, which decreases during development. Transcript and protein levels increase with light intensity.; VARIEGATED 2 (VAR2); FUNCTIONS IN: metallopeptidase activity, ATP-depe…	1.32861
29.5.9	protein.degradation.AAA type	pgsc0003dmg400019963	Transcript	(at5g52882 : 369.0) P-loop containing nucleoside triphosphate hydrolases superfamily protein; FUNCTIONS IN: nucleoside-triphosphatase activity, nucleotide binding, ATP binding; INVOLVED IN: biological_process unknown; LOCATED IN: endomembrane system; EXPRESSED IN: cultured cell; CONTAINS InterPro DOMAIN/s: ATPase, AAA-type, core (InterPro:IPR003959), ATPase, AAA+ type, core (InterPro:IPR003593), …	1.18328
29.5.9	protein.degradation.AAA type	pgsc0003dmg400021265	Transcript	(at3g50930 : 407.0) cytochrome BC1 synthesis (BCS1); FUNCTIONS IN: nucleoside-triphosphatase activity, ATPase activity, nucleotide binding, ATP binding; LOCATED IN: mitochondrion; EXPRESSED IN: 24 plant structures; EXPRESSED DURING: 13 growth stages; CONTAINS InterPro DOMAIN/s: ATPase, AAA-type, core (InterPro:IPR003959), ATPase, AAA+ type, core (InterPro:IPR003593), ATPase, AAA-type, conserved s…	2.303
29.5.11	protein.degradation.ubiquitin	pgsc0003dmg400022558	Transcript	(at4g38630 : 152.0) Regulatory particle non-ATPase subunit of the 26S proteasome with multiubiquitin-chain-binding capabilities; regulatory particle non-ATPase 10 (RPN10); FUNCTIONS IN: peptide receptor activity; INVOLVED IN: in 19 processes; LOCATED IN: cytosol, proteasome regulatory particle, base subcomplex, proteasome complex, nucleus, membrane; EXPRESSED IN: 24 plant structures; EXPRESSED DU…	2.28995
29.5.11.3	protein.degradation.ubiquitin.E2	pgsc0003dmg400019398	Transcript	(at1g64230 : 99.8) ubiquitin-conjugating enzyme 28 (UBC28); CONTAINS InterPro DOMAIN/s: Ubiquitin-conjugating enzyme/RWD-like (InterPro:IPR016135), Ubiquitin-conjugating enzyme, E2 (InterPro:IPR000608); BEST Arabidopsis thaliana protein match is: ubiquitin conjugating enzyme 8 (TAIR:AT5G41700.5). & (reliability: 199.6) & (original description: no original description)	1.16864
29.5.11.4.1	protein.degradation.ubiquitin.E3.HECT	pgsc0003dmg400025671	Transcript	(at4g12570 : 332.0) Knock-out mutants showed accelerated senescence of leaves.; ubiquitin protein ligase 5 (UPL5); CONTAINS InterPro DOMAIN/s: Ubiquitin subgroup (InterPro:IPR019956), Ubiquitin (InterPro:IPR000626), Ubiquitin supergroup (InterPro:IPR019955), HECT (InterPro:IPR000569); BEST Arabidopsis thaliana protein match is: ubiquitin-protein ligase 1 (TAIR:AT1G55860.1); Has 13201 Blast hits t…	1.29401
29.5.11.4.2	protein.degradation.ubiquitin.E3.RING	pgsc0003dmg400002007	Transcript	(at2g35910 : 125.0) RING/U-box superfamily protein; FUNCTIONS IN: zinc ion binding; CONTAINS InterPro DOMAIN/s: Zinc finger, RING-type (InterPro:IPR001841), Zinc finger, C3HC4 RING-type (InterPro:IPR018957); BEST Arabidopsis thaliana protein match is: RING/U-box superfamily protein (TAIR:AT5G06490.1); Has 8225 Blast hits to 8203 proteins in 288 species: Archae - 0; Bacteria - 0; Metazoa - 1997; F…	-1.05796
29.5.11.4.2	protein.degradation.ubiquitin.E3.RING	pgsc0003dmg400002153	Transcript	(at2g39720 : 252.0) Encodes a putative RING-H2 finger protein RHC2a.; RING-H2 finger C2A (RHC2A); FUNCTIONS IN: zinc ion binding; EXPRESSED IN: 24 plant structures; EXPRESSED DURING: 15 growth stages; CONTAINS InterPro DOMAIN/s: Zinc finger, RING-type (InterPro:IPR001841), Zinc finger, C3HC4 RING-type (InterPro:IPR018957), Protein of unknown function DUF1117 (InterPro:IPR010543); BEST Arabidopsis…	-1.09733
29.5.11.4.2	protein.degradation.ubiquitin.E3.RING	pgsc0003dmg400004258	Transcript	(at1g63170 : 125.0) Zinc finger, C3HC4 type (RING finger) family protein; FUNCTIONS IN: zinc ion binding; EXPRESSED IN: 24 plant structures; EXPRESSED DURING: 15 growth stages; CONTAINS InterPro DOMAIN/s: Zinc finger, RING-type (InterPro:IPR001841), Zinc finger, C3HC4 RING-type (InterPro:IPR018957); BEST Arabidopsis thaliana protein match is: Zinc finger, C3HC4 type (RING finger) family protein (…	1.3125
29.5.11.4.2	protein.degradation.ubiquitin.E3.RING	pgsc0003dmg400006044	Transcript	(at1g49230 : 187.0) RING/U-box superfamily protein; FUNCTIONS IN: zinc ion binding; EXPRESSED IN: 17 plant structures; EXPRESSED DURING: 11 growth stages; CONTAINS InterPro DOMAIN/s: Zinc finger, RING-type (InterPro:IPR001841), Zinc finger, C3HC4 RING-type (InterPro:IPR018957); BEST Arabidopsis thaliana protein match is: RING/U-box superfamily protein (TAIR:AT1G49200.1); Has 9168 Blast hits to 91…	-2.70601
29.5.11.4.2	protein.degradation.ubiquitin.E3.RING	pgsc0003dmg400008916	Transcript	(at2g37580 : 80.1) RING/U-box superfamily protein; CONTAINS InterPro DOMAIN/s: Zinc finger, RING-type (InterPro:IPR001841), Zinc finger, C3HC4 RING-type (InterPro:IPR018957); BEST Arabidopsis thaliana protein match is: RING/U-box superfamily protein (TAIR:AT4G17905.1); Has 8117 Blast hits to 8098 proteins in 285 species: Archae - 0; Bacteria - 0; Metazoa - 1838; Fungi - 580; Plants - 4554; Viruse…	-1.63781
29.5.11.4.2	protein.degradation.ubiquitin.E3.RING	pgsc0003dmg400009718	Transcript	(at5g43420 : 231.0) RING/U-box superfamily protein; FUNCTIONS IN: zinc ion binding; CONTAINS InterPro DOMAIN/s: Zinc finger, RING-type (InterPro:IPR001841), Zinc finger, C3HC4 RING-type (InterPro:IPR018957); BEST Arabidopsis thaliana protein match is: RING/U-box superfamily protein (TAIR:AT1G04360.1); Has 1807 Blast hits to 1807 proteins in 277 species: Archae - 0; Bacteria - 0; Metazoa - 736; Fu…	1.69661
29.5.11.4.2	protein.degradation.ubiquitin.E3.RING	pgsc0003dmg400011326	Transcript	(at3g16720 : 205.0) RING-H2 protein induced after exposure to chitin or inactivated crude cellulase preparations.; TOXICOS EN LEVADURA 2 (ATL2); FUNCTIONS IN: zinc ion binding; INVOLVED IN: response to chitin, defense response; EXPRESSED IN: 22 plant structures; EXPRESSED DURING: 13 growth stages; CONTAINS InterPro DOMAIN/s: Zinc finger, RING-type (InterPro:IPR001841), Zinc finger, C3HC4 RING-typ…	-1.11947
29.5.11.4.2	protein.degradation.ubiquitin.E3.RING	pgsc0003dmg400017520	Transcript	(at5g17600 : 225.0) RING/U-box superfamily protein; FUNCTIONS IN: zinc ion binding; EXPRESSED IN: 19 plant structures; EXPRESSED DURING: 11 growth stages; CONTAINS InterPro DOMAIN/s: Zinc finger, RING-type (InterPro:IPR001841), Zinc finger, C3HC4 RING-type (InterPro:IPR018957); BEST Arabidopsis thaliana protein match is: RING/U-box superfamily protein (TAIR:AT3G03550.1); Has 1807 Blast hits to 18…	1.03256
29.5.11.4.2	protein.degradation.ubiquitin.E3.RING	pgsc0003dmg400019231	Transcript	(at5g54630 : 331.0) zinc finger protein-related; FUNCTIONS IN: sequence-specific DNA binding transcription factor activity; INVOLVED IN: regulation of transcription; LOCATED IN: intracellular; EXPRESSED IN: 21 plant structures; EXPRESSED DURING: 13 growth stages; CONTAINS InterPro DOMAIN/s: Zinc finger, C2H2-like (InterPro:IPR015880), Zinc finger, C2H2-type (InterPro:IPR007087); BEST Arabidopsis …	1.64237
29.5.11.4.2	protein.degradation.ubiquitin.E3.RING	pgsc0003dmg400020819	Transcript	(at5g45290 : 94.0) RING/U-box superfamily protein; FUNCTIONS IN: zinc ion binding; LOCATED IN: chloroplast; CONTAINS InterPro DOMAIN/s: Zinc finger, RING-type (InterPro:IPR001841), Zinc finger, C3HC4 RING-type (InterPro:IPR018957), Zinc finger, RING-CH-type (InterPro:IPR011016); BEST Arabidopsis thaliana protein match is: Zinc finger, C3HC4 type (RING finger) family protein (TAIR:AT4G11680.1); Ha…	1.02682
29.5.11.4.2	protein.degradation.ubiquitin.E3.RING	pgsc0003dmg400024491	Transcript	(at1g60190 : 490.0) ARM repeat superfamily protein; FUNCTIONS IN: ubiquitin-protein ligase activity, binding, zinc ion binding; INVOLVED IN: protein ubiquitination; LOCATED IN: ubiquitin ligase complex; EXPRESSED IN: 6 plant structures; EXPRESSED DURING: 4 anthesis, petal differentiation and expansion stage; CONTAINS InterPro DOMAIN/s: Zinc finger, RING-type (InterPro:IPR001841), U box domain (In…	-1.4366
29.5.11.4.2	protein.degradation.ubiquitin.E3.RING	pgsc0003dmg400024595	Transcript	(at2g18650 : 80.9) maternal effect embryo arrest 16 (MEE16); FUNCTIONS IN: zinc ion binding; INVOLVED IN: embryo development ending in seed dormancy; LOCATED IN: chloroplast; CONTAINS InterPro DOMAIN/s: Zinc finger, RING-type (InterPro:IPR001841), Zinc finger, C3HC4 RING-type (InterPro:IPR018957); BEST Arabidopsis thaliana protein match is: RING/U-box superfamily protein (TAIR:AT4G30400.1); Has 9…	-2.20941
29.5.11.4.2	protein.degradation.ubiquitin.E3.RING	pgsc0003dmg400028846	Transcript	(at1g53820 : 117.0) RING/U-box superfamily protein; FUNCTIONS IN: zinc ion binding; CONTAINS InterPro DOMAIN/s: Zinc finger, RING-type (InterPro:IPR001841), Zinc finger, C3HC4 RING-type (InterPro:IPR018957); BEST Arabidopsis thaliana protein match is: RING/U-box superfamily protein (TAIR:AT1G72310.1); Has 9301 Blast hits to 9282 proteins in 297 species: Archae - 0; Bacteria - 0; Metazoa - 2391; F…	-1.23524
29.5.11.4.2	protein.degradation.ubiquitin.E3.RING	pgsc0003dmg400030177	Transcript	(at3g25030 : 138.0) RING/U-box superfamily protein; CONTAINS InterPro DOMAIN/s: Zinc finger, RING-type (InterPro:IPR001841); BEST Arabidopsis thaliana protein match is: RING/U-box superfamily protein (TAIR:AT4G13100.1); Has 35333 Blast hits to 34131 proteins in 2444 species: Archae - 798; Bacteria - 22429; Metazoa - 974; Fungi - 991; Plants - 531; Viruses - 0; Other Eukaryotes - 9610 (source: NCB…	1.14959
29.5.11.4.2	protein.degradation.ubiquitin.E3.RING	pgsc0003dmg400030557	Transcript	(at2g01275 : 92.4) RING/FYVE/PHD zinc finger superfamily protein; FUNCTIONS IN: zinc ion binding; CONTAINS InterPro DOMAIN/s: Protein of unknown function DUF3675 (InterPro:IPR022143), Zinc finger, C3HC4 RING-type (InterPro:IPR018957), Zinc finger, RING-CH-type (InterPro:IPR011016); BEST Arabidopsis thaliana protein match is: RING/FYVE/PHD zinc finger superfamily protein (TAIR:AT5G38070.1); Has 35…	-1.14631
29.5.11.4.3.2	protein.degradation.ubiquitin.E3.SCF.FBOX	pgsc0003dmg400004294	Transcript	(at3g07870 : 277.0) F-box and associated interaction domains-containing protein; CONTAINS InterPro DOMAIN/s: F-box domain, cyclin-like (InterPro:IPR001810), F-box domain, Skp2-like (InterPro:IPR022364), F-box associated domain, type 3 (InterPro:IPR013187), F-box associated interaction domain (InterPro:IPR017451); BEST Arabidopsis thaliana protein match is: F-box and associated interaction domains…	-1.92273
29.5.11.4.3.2	protein.degradation.ubiquitin.E3.SCF.FBOX	pgsc0003dmg400008524	Transcript	(at3g27150 : 378.0) Target gene of MIR2111-5p.; Galactose oxidase/kelch repeat superfamily protein; CONTAINS InterPro DOMAIN/s: Galactose oxidase/kelch, beta-propeller (InterPro:IPR011043), Kelch repeat type 1 (InterPro:IPR006652), Kelch related (InterPro:IPR013089), Kelch-type beta propeller (InterPro:IPR015915); BEST Arabidopsis thaliana protein match is: Galactose oxidase/kelch repeat superfam…	-1.38232
29.5.11.4.3.2	protein.degradation.ubiquitin.E3.SCF.FBOX	pgsc0003dmg400013488	Transcript	(at1g23390 : 294.0) Kelch repeat-containing F-box family protein; CONTAINS InterPro DOMAIN/s: F-box domain, cyclin-like (InterPro:IPR001810), F-box domain, Skp2-like (InterPro:IPR022364), Galactose oxidase/kelch, beta-propeller (InterPro:IPR011043), Kelch-type beta propeller (InterPro:IPR015915); BEST Arabidopsis thaliana protein match is: Galactose oxidase/kelch repeat superfamily protein (TAIR:…	-1.04703
29.5.11.4.3.2	protein.degradation.ubiquitin.E3.SCF.FBOX	pgsc0003dmg400033643	Transcript	(at2g02360 : 100.0) phloem protein 2-B10 (PP2-B10); CONTAINS InterPro DOMAIN/s: F-box domain, cyclin-like (InterPro:IPR001810), F-box domain, Skp2-like (InterPro:IPR022364); BEST Arabidopsis thaliana protein match is: F-box family protein (TAIR:AT2G02240.1); Has 572 Blast hits to 558 proteins in 38 species: Archae - 0; Bacteria - 0; Metazoa - 5; Fungi - 0; Plants - 567; Viruses - 0; Other Eukaryo…	1.03606
29.5.11.4.5.2	protein.degradation.ubiquitin.E3.BTB/POZ Cullin3.BTB/POZ	pgsc0003dmg402026984	Transcript	(at5g63160 : 156.0) BTB and TAZ domain protein. Short-lived nuclear-cytoplasmic protein targeted for degradation by the 26S proteosome pathway. Acts redundantly with BT2 and BT3 during female gametophyte development.; BTB and TAZ domain protein 1 (BT1); CONTAINS InterPro DOMAIN/s: BTB/POZ (InterPro:IPR013069), Zinc finger, TAZ-type (InterPro:IPR000197), BTB/POZ fold (InterPro:IPR011333), Kelch re…	-1.15413
IAA
17.2.3	hormone metabolism.auxin.induced-regulated-responsive-activated	pgsc0003dmg400001615	Transcript	(at4g34760 : 157.0) SAUR-like auxin-responsive protein family ; CONTAINS InterPro DOMAIN/s: Auxin responsive SAUR protein (InterPro:IPR003676); BEST Arabidopsis thaliana protein match is: SAUR-like auxin-responsive protein family (TAIR:AT2G16580.1); Has 1475 Blast hits to 1458 proteins in 28 species: Archae - 0; Bacteria - 0; Metazoa - 0; Fungi - 0; Plants - 1474; Viruses - 0; Other Eukaryotes - …	1.55826
17.2.3	hormone metabolism.auxin.induced-regulated-responsive-activated	pgsc0003dmg400001667	Transcript	(at2g16580 : 137.0) SAUR-like auxin-responsive protein family ; CONTAINS InterPro DOMAIN/s: Auxin responsive SAUR protein (InterPro:IPR003676); BEST Arabidopsis thaliana protein match is: SAUR-like auxin-responsive protein family (TAIR:AT4G34760.1); Has 1242 Blast hits to 1227 proteins in 27 species: Archae - 0; Bacteria - 0; Metazoa - 0; Fungi - 0; Plants - 1241; Viruses - 0; Other Eukaryotes - …	1.55579
17.2.3	hormone metabolism.auxin.induced-regulated-responsive-activated	pgsc0003dmg400001668	Transcript	(at1g75580 : 167.0) SAUR-like auxin-responsive protein family ; CONTAINS InterPro DOMAIN/s: Auxin responsive SAUR protein (InterPro:IPR003676); BEST Arabidopsis thaliana protein match is: SAUR-like auxin-responsive protein family (TAIR:AT1G19830.1); Has 1403 Blast hits to 1386 proteins in 27 species: Archae - 0; Bacteria - 0; Metazoa - 0; Fungi - 0; Plants - 1402; Viruses - 0; Other Eukaryotes - …	1.04408
17.2.3	hormone metabolism.auxin.induced-regulated-responsive-activated	pgsc0003dmg400003773	Transcript	(at1g75580 : 154.0) SAUR-like auxin-responsive protein family ; CONTAINS InterPro DOMAIN/s: Auxin responsive SAUR protein (InterPro:IPR003676); BEST Arabidopsis thaliana protein match is: SAUR-like auxin-responsive protein family (TAIR:AT1G19830.1); Has 1403 Blast hits to 1386 proteins in 27 species: Archae - 0; Bacteria - 0; Metazoa - 0; Fungi - 0; Plants - 1402; Viruses - 0; Other Eukaryotes - …	3.66029
17.2.3	hormone metabolism.auxin.induced-regulated-responsive-activated	pgsc0003dmg400013250	Transcript	(at1g29510 : 139.0) SMALL AUXIN UPREGULATED 68 (SAUR68); CONTAINS InterPro DOMAIN/s: Auxin responsive SAUR protein (InterPro:IPR003676); BEST Arabidopsis thaliana protein match is: SAUR-like auxin-responsive protein family (TAIR:AT1G29500.1); Has 748 Blast hits to 732 proteins in 21 species: Archae - 0; Bacteria - 0; Metazoa - 0; Fungi - 0; Plants - 748; Viruses - 0; Other Eukaryotes - 0 (source:…	-1.45045
17.2.3	hormone metabolism.auxin.induced-regulated-responsive-activated	pgsc0003dmg401016626	Transcript	(at3g25290 : 144.0) Auxin-responsive family protein; INVOLVED IN: multicellular organismal development; LOCATED IN: plasma membrane, membrane; EXPRESSED IN: 19 plant structures; EXPRESSED DURING: 9 growth stages; CONTAINS InterPro DOMAIN/s: Cytochrome b561, eukaryote (InterPro:IPR004877), Uncharacterised conserved protein UCP037471 (InterPro:IPR017214), Protein of unknown function DUF568, DOMON-l…	1.84362
17.2.3	hormone metabolism.auxin.induced-regulated-responsive-activated	pgsc0003dmg401018368	Transcript	(at4g03400 : 252.0) Encodes a GH3-related gene involved in red light-specific hypocotyl elongation. Analysis of sense and antisense transgenic plants suggests that DFL2 is located downstream of red light signal transduction and determines the degree of hypocotyl elongation.; DWARF IN LIGHT 2 (DFL2); INVOLVED IN: response to auxin stimulus, response to light stimulus; LOCATED IN: chloroplast; EXPR…	2.13171
17.2.3	hormone metabolism.auxin.induced-regulated-responsive-activated	pgsc0003dmg400020701	Transcript	(at5g20810 : 92.0) SAUR-like auxin-responsive protein family ; FUNCTIONS IN: calmodulin binding; INVOLVED IN: response to auxin stimulus; LOCATED IN: peroxisome; EXPRESSED IN: 10 plant structures; EXPRESSED DURING: L mature pollen stage, M germinated pollen stage, 4 anthesis, petal differentiation and expansion stage; CONTAINS InterPro DOMAIN/s: Auxin responsive SAUR protein (InterPro:IPR003676);…	-1.3451
17.2.3	hormone metabolism.auxin.induced-regulated-responsive-activated	pgsc0003dmg400022588	Transcript	(at4g34760 : 140.0) SAUR-like auxin-responsive protein family ; CONTAINS InterPro DOMAIN/s: Auxin responsive SAUR protein (InterPro:IPR003676); BEST Arabidopsis thaliana protein match is: SAUR-like auxin-responsive protein family (TAIR:AT2G16580.1); Has 1475 Blast hits to 1458 proteins in 28 species: Archae - 0; Bacteria - 0; Metazoa - 0; Fungi - 0; Plants - 1474; Viruses - 0; Other Eukaryotes - …	-1.82615
17.2.3	hormone metabolism.auxin.induced-regulated-responsive-activated	pgsc0003dmg400024619	Transcript	(at5g15740 : 343.0) O-fucosyltransferase family protein; CONTAINS InterPro DOMAIN/s: GDP-fucose protein O-fucosyltransferase (InterPro:IPR019378); BEST Arabidopsis thaliana protein match is: O-fucosyltransferase family protein (TAIR:AT3G02250.1); Has 822 Blast hits to 815 proteins in 30 species: Archae - 0; Bacteria - 0; Metazoa - 0; Fungi - 0; Plants - 822; Viruses - 0; Other Eukaryotes - 0 (sou…	1.30923
17.2.3	hormone metabolism.auxin.induced-regulated-responsive-activated	pgsc0003dmg400026010	Transcript	(at3g60690 : 152.0) SAUR-like auxin-responsive protein family ; CONTAINS InterPro DOMAIN/s: Auxin responsive SAUR protein (InterPro:IPR003676); BEST Arabidopsis thaliana protein match is: SAUR-like auxin-responsive protein family (TAIR:AT2G45210.1); Has 1342 Blast hits to 1328 proteins in 27 species: Archae - 0; Bacteria - 0; Metazoa - 0; Fungi - 0; Plants - 1341; Viruses - 0; Other Eukaryotes - …	-1.01916
ABA
17.1.1.1.10	hormone metabolism.abscisic acid.synthesis-degradation.synthesis.9-cis-epoxycarotenoid dioxygenase	pgsc0003dmg400001969	Transcript	(at4g19170 : 556.0) chloroplast-targeted member of a family of enzymes similar to nine-cis-epoxycarotenoid dioxygenase; nine-cis-epoxycarotenoid dioxygenase 4 (NCED4); LOCATED IN: chloroplast, plastoglobule; EXPRESSED IN: 16 plant structures; EXPRESSED DURING: 9 growth stages; CONTAINS InterPro DOMAIN/s: Carotenoid oxygenase (InterPro:IPR004294); BEST Arabidopsis thaliana protein match is: nine-c…	-1.00533
17.1.1.1.10	hormone metabolism.abscisic acid.synthesis-degradation.synthesis.9-cis-epoxycarotenoid dioxygenase	pgsc0003dmg400027633	Transcript	(at3g14440 : 879.0) Encodes 9-<i>cis</i>-epoxycarotenoid dioxygenase, a key enzyme in the biosynthesis of abscisic acid. Regulated in response to drought and salinity. Expressed in roots, flowers and seeds. Localized to the chloroplast stroma and thylakoid membrane.; nine-cis-epoxycarotenoid dioxygenase 3 (NCED3); CONTAINS InterPro DOMAIN/s: Carotenoid oxygenase (InterPro:IPR004294); BEST Arabido…	-1.03434
17.1.1.1.11	hormone metabolism.abscisic acid.synthesis-degradation.synthesis.short chain alcohol dehydrogenmase (ABA2)	pgsc0003dmg400028244	Transcript	(at1g52340 : 144.0) Encodes a cytosolic short-chain dehydrogenase/reductase involved in the conversion of xanthoxin to ABA-aldehyde during ABA biosynthesis. Mutants are insensitive to sucrose and glucose.; ABA DEFICIENT 2 (ABA2); CONTAINS InterPro DOMAIN/s: NAD(P)-binding domain (InterPro:IPR016040), Glucose/ribitol dehydrogenase (InterPro:IPR002347), Short-chain dehydrogenase/reductase SDR (Inte…	5.35325
17.1.3	hormone metabolism.abscisic acid.induced-regulated-responsive-activated	pgsc0003dmg400010173	Transcript	(at5g23370 : 101.0) GRAM domain-containing protein / ABA-responsive protein-related; CONTAINS InterPro DOMAIN/s: GRAM (InterPro:IPR004182); BEST Arabidopsis thaliana protein match is: GRAM domain-containing protein / ABA-responsive protein-related (TAIR:AT5G23350.1); Has 1807 Blast hits to 1807 proteins in 277 species: Archae - 0; Bacteria - 0; Metazoa - 736; Fungi - 347; Plants - 385; Viruses - …	1.39955
17.1.3	hormone metabolism.abscisic acid.induced-regulated-responsive-activated	pgsc0003dmg400016742	Transcript	(at1g07430 : 194.0) highly ABA-induced PP2C gene 2 (HAI2); FUNCTIONS IN: protein serine/threonine phosphatase activity, catalytic activity; INVOLVED IN: protein amino acid dephosphorylation; LOCATED IN: protein serine/threonine phosphatase complex; EXPRESSED IN: 17 plant structures; EXPRESSED DURING: 9 growth stages; CONTAINS InterPro DOMAIN/s: Protein phosphatase 2C, manganese/magnesium aspartat…	-1.72472
17.1.3	hormone metabolism.abscisic acid.induced-regulated-responsive-activated	pgsc0003dmg400035200	Transcript	(at2g47770 : 133.0) Encodes a membrane-bound protein designated AtTSPO (Arabidopsis thaliana TSPO-related). AtTSPO is related to the bacterial outer membrane tryptophan-rich sensory protein (TspO) and the mammalian mitochondrial 18 kDa Translocator Protein (18 kDa TSPO), members of the TspO/MBR domain-containing membrane proteins. Mainly detected in dry seeds, but can be induced in vegetative tis…	-1.42927
BA
17.3.1.1.1	hormone metabolism.brassinosteroid.synthesis-degradation.BRs.DET2	pgsc0003dmg400000984	Transcript	(at5g16010 : 208.0) 3-oxo-5-alpha-steroid 4-dehydrogenase family protein; FUNCTIONS IN: oxidoreductase activity, acting on the CH-CH group of donors, 3-oxo-5-alpha-steroid 4-dehydrogenase activity; INVOLVED IN: lipid metabolic process; LOCATED IN: chloroplast, chloroplast envelope; EXPRESSED IN: 23 plant structures; EXPRESSED DURING: 15 growth stages; CONTAINS InterPro DOMAIN/s: 3-oxo-5-alpha-ste…	1.51539
17.3.1.1.1	hormone metabolism.brassinosteroid.synthesis-degradation.BRs.DET2	pgsc0003dmg400000985	Transcript	(at5g16010 : 219.0) 3-oxo-5-alpha-steroid 4-dehydrogenase family protein; FUNCTIONS IN: oxidoreductase activity, acting on the CH-CH group of donors, 3-oxo-5-alpha-steroid 4-dehydrogenase activity; INVOLVED IN: lipid metabolic process; LOCATED IN: chloroplast, chloroplast envelope; EXPRESSED IN: 23 plant structures; EXPRESSED DURING: 15 growth stages; CONTAINS InterPro DOMAIN/s: 3-oxo-5-alpha-ste…	-1.1356
17.3.1.1.5	hormone metabolism.brassinosteroid.synthesis-degradation.BRs.metabolic regulation	pgsc0003dmg400025717	Transcript	(at2g03760 : 329.0) Encodes a brassinosteroid sulfotransferase. In vitro experiements show that this enzyme has a preference for 24-epibrassinosteroids, particularly 24-epicathasterone, but does not act on castasterone and brassinolide. It is differentially expressed during development, being more abundant in young seedlings and actively growing cell cultures. Expression is induced in response to…	-2.14689
17.3.1.1.5	hormone metabolism.brassinosteroid.synthesis-degradation.BRs.metabolic regulation	pgsc0003dmg400028349	Transcript	(at2g03760 : 363.0) Encodes a brassinosteroid sulfotransferase. In vitro experiements show that this enzyme has a preference for 24-epibrassinosteroids, particularly 24-epicathasterone, but does not act on castasterone and brassinolide. It is differentially expressed during development, being more abundant in young seedlings and actively growing cell cultures. Expression is induced in response to…	-1.09047
17.3.1.2.99	hormone metabolism.brassinosteroid.synthesis-degradation.sterols.other	pgsc0003dmg400005105	Transcript	(at2g22830 : 128.0) squalene epoxidase 2 (SQE2); FUNCTIONS IN: squalene monooxygenase activity, electron carrier activity, oxidoreductase activity, FAD binding; INVOLVED IN: sterol biosynthetic process; LOCATED IN: integral to membrane; EXPRESSED IN: 22 plant structures; EXPRESSED DURING: 13 growth stages; CONTAINS InterPro DOMAIN/s: Squalene epoxidase (InterPro:IPR013698), Fumarate reductase/suc…	2.79088
17.3.2.99	hormone metabolism.brassinosteroid.signal transduction.other	pgsc0003dmg400011141	Transcript	(at4g30610 : 194.0) Encodes a secreted glycosylated serine carboxypeptidase with broad substrate preference that is involved in brassinosteroid signalling via BRI1. It is proteolytically processed in vivo by a separate as yet unidentified protease.; BRI1 SUPPRESSOR 1 (BRS1); CONTAINS InterPro DOMAIN/s: Peptidase S10, serine carboxypeptidase (InterPro:IPR001563), Peptidase S10, serine carboxypepti…	3.84282
17.3.2.99	hormone metabolism.brassinosteroid.signal transduction.other	pgsc0003dmg400016828	Transcript	(at2g17230 : 476.0) EXORDIUM like 5 (EXL5); FUNCTIONS IN: molecular_function unknown; INVOLVED IN: biological_process unknown; LOCATED IN: endomembrane system; EXPRESSED IN: 22 plant structures; EXPRESSED DURING: 13 growth stages; CONTAINS InterPro DOMAIN/s: Phosphate-induced protein 1 (InterPro:IPR006766); BEST Arabidopsis thaliana protein match is: EXORDIUM like 1 (TAIR:AT2G35150.1); Has 402 Bl…	2.40985
17.3.3	hormone metabolism.brassinosteroid.induced-regulated-responsive-activated	pgsc0003dmg401012192	Transcript	(at3g61460 : 201.0) Encodes a novel ring finger protein and forms an N-terminal hydrophobic domain and a C-terminal RING-H2 signature. Expression is down regulated by brassinolide.; brassinosteroid-responsive RING-H2 (BRH1); FUNCTIONS IN: zinc ion binding; INVOLVED IN: response to brassinosteroid stimulus, response to chitin; LOCATED IN: endomembrane system; EXPRESSED IN: 22 plant structures; EXP…	-1.04644
Eth
17.5.1	hormone metabolism.ethylene.synthesis-degradation	pgsc0003dmg400017245	Transcript	(at1g04350 : 185.0) encodes a protein whose sequence is similar to 2-oxoglutarate-dependent dioxygenase; 2-oxoglutarate (2OG) and Fe(II)-dependent oxygenase superfamily protein; CONTAINS InterPro DOMAIN/s: Oxoglutarate/iron-dependent oxygenase (InterPro:IPR005123); BEST Arabidopsis thaliana protein match is: 2-oxoglutarate (2OG) and Fe(II)-dependent oxygenase superfamily protein (TAIR:AT5G59540.1…	1.02619
17.5.1	hormone metabolism.ethylene.synthesis-degradation	pgsc0003dmg400017246	Transcript	(at1g06620 : 196.0) encodes a protein whose sequence is similar to a 2-oxoglutarate-dependent dioxygenase; 2-oxoglutarate (2OG) and Fe(II)-dependent oxygenase superfamily protein; CONTAINS InterPro DOMAIN/s: Oxoglutarate/iron-dependent oxygenase (InterPro:IPR005123); BEST Arabidopsis thaliana protein match is: 2-oxoglutarate (2OG) and Fe(II)-dependent oxygenase superfamily protein (TAIR:AT3G61400…	-1.24235
17.5.1	hormone metabolism.ethylene.synthesis-degradation	pgsc0003dmg400017248	Transcript	(at1g06620 : 171.0) encodes a protein whose sequence is similar to a 2-oxoglutarate-dependent dioxygenase; 2-oxoglutarate (2OG) and Fe(II)-dependent oxygenase superfamily protein; CONTAINS InterPro DOMAIN/s: Oxoglutarate/iron-dependent oxygenase (InterPro:IPR005123); BEST Arabidopsis thaliana protein match is: 2-oxoglutarate (2OG) and Fe(II)-dependent oxygenase superfamily protein (TAIR:AT3G61400…	-1.12693
17.5.1.1	hormone metabolism.ethylene.synthesis-degradation.1-aminocyclopropane-1-carboxylate synthase	pgsc0003dmg400012186	Transcript	(p31531|1a1c_soybn : 413.0) 1-aminocyclopropane-1-carboxylate synthase (EC 4.4.1.14) (ACC synthase) (S-adenosyl-L-methionine methylthioadenosine-lyase) - Glycine max (Soybean) & (at3g61510 : 391.0) Encodes a member of the 1-aminocyclopropane-1-carboxylate (ACC) synthase (S-adenosyl-L-methionine methylthioadenosine-lyase, EC 4.4.1.14) gene family. The gene is transcriptionally active but enzymatic…	1.24506
17.5.1.1	hormone metabolism.ethylene.synthesis-degradation.1-aminocyclopropane-1-carboxylate synthase	pgsc0003dmg400012321	Transcript	(p31531|1a1c_soybn : 428.0) 1-aminocyclopropane-1-carboxylate synthase (EC 4.4.1.14) (ACC synthase) (S-adenosyl-L-methionine methylthioadenosine-lyase) - Glycine max (Soybean) & (at4g11280 : 397.0) encodes a a member of the 1-aminocyclopropane-1-carboxylate (ACC) synthase (S-adenosyl-L-methionine methylthioadenosine-lyase, EC 4.4.1.14) gene family; 1-aminocyclopropane-1-carboxylic acid (acc) synt…	3.44444
17.5.2	hormone metabolism.ethylene.signal transduction	pgsc0003dmg400010285	Transcript	(at3g23240 : 137.0) encodes a member of the ERF (ethylene response factor) subfamily B-3 of ERF/AP2 transcription factor family (ERF1). The protein contains one AP2 domain. There are 18 members in this subfamily including ATERF-1, ATERF-2, AND ATERF-5. EREBP like protein that binds GCC box of ethylene regulated promoters such as basic chitinases. Constitutive expression of ERF1 phenocopies ethyle…	-2.35147
17.5.2	hormone metabolism.ethylene.signal transduction	pgsc0003dmg400013255	Transcript	(at3g23240 : 100.0) encodes a member of the ERF (ethylene response factor) subfamily B-3 of ERF/AP2 transcription factor family (ERF1). The protein contains one AP2 domain. There are 18 members in this subfamily including ATERF-1, ATERF-2, AND ATERF-5. EREBP like protein that binds GCC box of ethylene regulated promoters such as basic chitinases. Constitutive expression of ERF1 phenocopies ethyle…	-3.00988
17.5.2	hormone metabolism.ethylene.signal transduction	pgsc0003dmg400014417	Transcript	(q9sxs8|erf3_tobac : 223.0) Ethylene-responsive transcription factor 3 (Ethylene-responsive element-binding factor 3 homolog) (EREBP-5) (NtERF5) - Nicotiana tabacum (Common tobacco) & (at1g50640 : 162.0) encodes a member of the ERF (ethylene response factor) subfamily B-1 of ERF/AP2 transcription factor family (ATERF-3). The protein contains one AP2 domain. There are 15 members in this subfamily …	-1.40614
17.5.2	hormone metabolism.ethylene.signal transduction	pgsc0003dmg400016003	Transcript	(q9lw48|erf5_nicsy : 194.0) Ethylene-responsive transcription factor 5 (Ethylene-responsive element-binding factor 5 homolog) (EREBP-4) (NsERF4) - Nicotiana sylvestris (Wood tobacco) & (at5g47230 : 113.0) encodes a member of the ERF (ethylene response factor) subfamily B-3 of ERF/AP2 transcription factor family (ATERF-5). The protein contains one AP2 domain. There are 18 members in this subfamily…	-1.2883
17.5.2	hormone metabolism.ethylene.signal transduction	pgsc0003dmg400016930	Transcript	(ipr004158 : 235.17839) Protein of unknown function DUF247, plant & (at4g31980 : 175.0) unknown protein; CONTAINS InterPro DOMAIN/s: Protein of unknown function DUF247, plant (InterPro:IPR004158), Protein of unknown function DUF862, eukaryotic (InterPro:IPR008580); BEST Arabidopsis thaliana protein match is: Plant protein of unknown function (DUF247) (TAIR:AT5G11290.1); Has 1967 Blast hits to 184…	3.91242
17.5.2	hormone metabolism.ethylene.signal transduction	pgsc0003dmg400017231	Transcript	(at3g23240 : 142.0) encodes a member of the ERF (ethylene response factor) subfamily B-3 of ERF/AP2 transcription factor family (ERF1). The protein contains one AP2 domain. There are 18 members in this subfamily including ATERF-1, ATERF-2, AND ATERF-5. EREBP like protein that binds GCC box of ethylene regulated promoters such as basic chitinases. Constitutive expression of ERF1 phenocopies ethyle…	-1.02018
17.5.2	hormone metabolism.ethylene.signal transduction	pgsc0003dmg400022823	Transcript	(at3g15210 : 107.0) Encodes a member of the ERF (ethylene response factor) subfamily B-1 of ERF/AP2 transcription factor family (ATERF-4). The protein contains one AP2 domain. Acts as a negative regulator of JA-responsive defense gene expression and resistance to the necrotrophic fungal pathogen Fusarium oxysporum and antagonizes JA inhibition of root elongation.; ethylene responsive element bind…	-1.13533
17.5.2	hormone metabolism.ethylene.signal transduction	pgsc0003dmg400026232	Transcript	(at5g47230 : 135.0) encodes a member of the ERF (ethylene response factor) subfamily B-3 of ERF/AP2 transcription factor family (ATERF-5). The protein contains one AP2 domain. There are 18 members in this subfamily including ATERF-1, ATERF-2, AND ATERF-5.; ethylene responsive element binding factor 5 (ERF5); CONTAINS InterPro DOMAIN/s: DNA-binding, integrase-type (InterPro:IPR016177), Pathogenesi…	-2.01666
17.5.2	hormone metabolism.ethylene.signal transduction	pgsc0003dmg400026821	Transcript	(q9lw49|erf4_nicsy : 207.0) Ethylene-responsive transcription factor 4 (Ethylene-responsive element-binding factor 4 homolog) (EREBP-3) (NsERF3) - Nicotiana sylvestris (Wood tobacco) & (at5g44210 : 94.0) encodes a member of the ERF (ethylene response factor) subfamily B-1 of ERF/AP2 transcription factor family (ATERF-9). The protein contains one AP2 domain. There are 15 members in this subfamily …	-1.04739
17.5.2	hormone metabolism.ethylene.signal transduction	pgsc0003dmg400027922	Transcript	(at4g31980 : 125.0) unknown protein; CONTAINS InterPro DOMAIN/s: Protein of unknown function DUF247, plant (InterPro:IPR004158), Protein of unknown function DUF862, eukaryotic (InterPro:IPR008580); BEST Arabidopsis thaliana protein match is: Plant protein of unknown function (DUF247) (TAIR:AT5G11290.1); Has 1967 Blast hits to 1844 proteins in 183 species: Archae - 0; Bacteria - 6; Metazoa - 223; …	-1.03266
17.5.2	hormone metabolism.ethylene.signal transduction	pgsc0003dmg400030228	Transcript	(at5g25390 : 147.0) encodes a member of the ERF (ethylene response factor) subfamily B-6 of ERF/AP2 transcription factor family. The protein contains one AP2 domain. There are 12 members in this subfamily including RAP2.11.; shine2 (SHN2); FUNCTIONS IN: DNA binding, sequence-specific DNA binding transcription factor activity; INVOLVED IN: regulation of transcription, DNA-dependent; LOCATED IN: mi…	2.02413
17.5.2	hormone metabolism.ethylene.signal transduction	pgsc0003dmg400034101	Transcript	(at2g23340 : 155.0) encodes a member of the DREB subfamily A-5 of ERF/AP2 transcription factor family. The protein contains one AP2 domain. There are 16 members in this subfamily including RAP2.1, RAP2.9 and RAP2.10.; DREB and EAR motif protein 3 (DEAR3); FUNCTIONS IN: DNA binding, sequence-specific DNA binding transcription factor activity; INVOLVED IN: regulation of transcription, DNA-dependent…	-1.15553
17.5.2	hormone metabolism.ethylene.signal transduction	pgsc0003dmg400036566	Transcript	(q40478|erf5_tobac : 251.0) Ethylene-responsive transcription factor 5 (Ethylene-responsive element-binding factor 5 homolog) (EREBP-4) (NtERF4) - Nicotiana tabacum (Common tobacco) & (at5g51190 : 136.0) encodes a member of the ERF (ethylene response factor) subfamily B-3 of ERF/AP2 transcription factor family. The protein contains one AP2 domain. There are 18 members in this subfamily including …	-1.85456
17.5.2	hormone metabolism.ethylene.signal transduction	pgsc0003dmg400040046	Transcript	(q40478|erf5_tobac : 253.0) Ethylene-responsive transcription factor 5 (Ethylene-responsive element-binding factor 5 homolog) (EREBP-4) (NtERF4) - Nicotiana tabacum (Common tobacco) & (at5g51190 : 147.0) encodes a member of the ERF (ethylene response factor) subfamily B-3 of ERF/AP2 transcription factor family. The protein contains one AP2 domain. There are 18 members in this subfamily including …	-1.15538
17.5.3	hormone metabolism.ethylene.induced-regulated-responsive-activated	pgsc0003dmg400007654	Transcript	(at2g23620 : 158.0) Encodes a protein shown to have carboxylesterase activity, methyl salicylate esterase activity, methyl jasmonate esterase activity, and methyl IAA esterase activity in vitro. MES1 appears to be involved in MeSA hydrolysis in planta. Expression of MES1 can restore systemic acquired resistance in SAR-deficient tobacco plants. This protein does not act on MeGA4, or MEGA9 in vitro…	-2.69379
17.5.3	hormone metabolism.ethylene.induced-regulated-responsive-activated	pgsc0003dmg400022921	Transcript	(at2g23600 : 149.0) Encodes a protein shown to have carboxylesterase activity, methyl salicylate esterase activity, methyl jasmonate esterase activity, and methyl IAA esterase activity in vitro. MES2 appears to be involved in MeSA hydrolysis in planta. This protein does not act on MeGA4, or MEGA9 in vitro.; acetone-cyanohydrin lyase (ACL); FUNCTIONS IN: hydrolase activity, hydrolase activity, act…	-1.31244
CTK
17.4.1	hormone metabolism.cytokinin.synthesis-degradation	pgsc0003dmg400000277	Transcript	(gnl|cdd|68872 : 254.0) no description available & (at5g56970 : 186.0) It encodes a protein whose sequence is similar to cytokinin oxidase/dehydrogenase, which catalyzes the degradation of cytokinins.; cytokinin oxidase 3 (CKX3); FUNCTIONS IN: primary amine oxidase activity, cytokinin dehydrogenase activity; INVOLVED IN: cytokinin catabolic process; LOCATED IN: vacuole; EXPRESSED IN: 14 plant str…	-2.4081
17.4.1	hormone metabolism.cytokinin.synthesis-degradation	pgsc0003dmg400012701	Transcript	(at2g41510 : 147.0) It encodes a protein whose sequence is similar to cytokinin oxidase/dehydrogenase, which catalyzes the degradation of cytokinins.; cytokinin oxidase/dehydrogenase 1 (CKX1); FUNCTIONS IN: cytokinin dehydrogenase activity; INVOLVED IN: N-terminal protein myristoylation, cytokinin catabolic process, meristem development; LOCATED IN: vacuole; EXPRESSED IN: lateral root, shoot apex…	-1.05201
17.4.1	hormone metabolism.cytokinin.synthesis-degradation	pgsc0003dmg400030823	Transcript	(at1g22380 : 572.0) Encodes a putative UDP-glucosyl transferase. At1g22380 was initially identified as encoding the protein AAF87154, which has been classified as a bHLH protein (AtbHLH152). Subsequently it has been found that the AAF87154 protein appears to be encoded by the AT1G23970 genomic locus.; UDP-glucosyl transferase 85A3 (UGT85A3); FUNCTIONS IN: transferase activity, transferring glycos…	1.2376
JA
17.7.1.2	hormone metabolism.jasmonate.synthesis-degradation.lipoxygenase	pgsc0003dmg401024691	Transcript	(p37831|lox1_soltu : 301.0) Lipoxygenase 1 (EC 1.13.11.12) - Solanum tuberosum (Potato) & (at1g55020 : 265.0) lipoxygenase, a defense gene conferring resistance Xanthomonas campestris; lipoxygenase 1 (LOX1); CONTAINS InterPro DOMAIN/s: Lipoxygenase, iron binding site (InterPro:IPR020833), Lipoxygenase, C-terminal (InterPro:IPR013819), Lipoxygenase, LH2 (InterPro:IPR001024), Lipase/lipooxygenase, …	1.65698
17.7.1.5	hormone metabolism.jasmonate.synthesis-degradation.12-Oxo-PDA-reductase	pgsc0003dmg400024910	Transcript	(at1g76690 : 231.0) Encodes one of the closely related 12-oxophytodienoic acid reductases. This enzyme is not expected to participate in jasmonic acid biosynthesis because during in vitro assays, it shows very little activity with the naturally occurring OPDA isomer. Shows activity towards 2,4,6-trinitrotoluene. Expressed predominately in root. Predicted to be a cytosolic protein.; 12-oxophytodie…	4.60377
SA
17.8.1	hormone metabolism.salicylic acid.synthesis-degradation	pgsc0003dmg401030252	Transcript	(at5g38100 : 186.0) S-adenosyl-L-methionine-dependent methyltransferases superfamily protein; FUNCTIONS IN: methyltransferase activity; INVOLVED IN: biological_process unknown; LOCATED IN: cellular_component unknown; CONTAINS InterPro DOMAIN/s: SAM dependent carboxyl methyltransferase (InterPro:IPR005299); BEST Arabidopsis thaliana protein match is: S-adenosyl-L-methionine-dependent methyltransfe…	-1.35035
GA
17.6.1	hormone metabolism.gibberelin.synthesis-degradation	pgsc0003dmg400023850	Transcript	(at1g52820 : 94.0) 2-oxoglutarate (2OG) and Fe(II)-dependent oxygenase superfamily protein; FUNCTIONS IN: oxidoreductase activity; EXPRESSED IN: root; CONTAINS InterPro DOMAIN/s: Oxoglutarate/iron-dependent oxygenase (InterPro:IPR005123); BEST Arabidopsis thaliana protein match is: 2-oxoglutarate (2OG) and Fe(II)-dependent oxygenase superfamily protein (TAIR:AT4G03070.1); Has 7837 Blast hits to 7…	1.30391
17.6.1.1	hormone metabolism.gibberelin.synthesis-degradation.copalyl diphosphate synthase	pgsc0003dmg400024137	Transcript	(at4g02780 : 109.0) Catalyzes the conversion of geranylgeranyl pyrophosphate (GGPP) to copalyl pyrophosphate (CPP) of gibberellin biosynthesis; GA REQUIRING 1 (GA1); CONTAINS InterPro DOMAIN/s: Terpene synthase, metal-binding domain (InterPro:IPR005630), Terpenoid synthase (InterPro:IPR008949), Terpenoid cylases/protein prenyltransferase alpha-alpha toroid (InterPro:IPR008930), Terpene synthase-l…	1.59322
17.6.1.12	hormone metabolism.gibberelin.synthesis-degradation.GA3 oxidase	pgsc0003dmg400005698	Transcript	(at1g15550 : 230.0) Involved in later steps of the gibberellic acid biosynthetic pathway. Activated by AGAMOUS in a cal-1, ap1-1 background. Deletion of 208 bp from -1016 to -809 (&#916;-808) resulted in loss of GA-negative feedback (this sequence, which contains a 43-bp sequence GNFEI, was shown to be sufficient for GA-negative feedback).; gibberellin 3-oxidase 1 (GA3OX1); CONTAINS InterPro DOMA…	-1.88471
17.6.1.13	hormone metabolism.gibberelin.synthesis-degradation.GA2 oxidase	pgsc0003dmg400009021	Transcript	(q9xhm5|g2ox2_pea : 228.0) Gibberellin 2-beta-dioxygenase 2 (EC 1.14.11.13) (Gibberellin 2-beta-hydroxylase 2) (Gibberellin 2-oxidase 2) (GA 2-oxidase 2) - Pisum sativum (Garden pea) & (at1g02400 : 190.0) Encodes a gibberellin 2-oxidase that acts on C19 gibberellins but not C20 gibberellins.; gibberellin 2-oxidase 6 (GA2OX6); CONTAINS InterPro DOMAIN/s: Oxoglutarate/iron-dependent oxygenase (Inte…	2.85582
17.6.3	hormone metabolism.gibberelin.induced-regulated-responsive-activated	pgsc0003dmg400007621	Transcript	(at1g74670 : 125.0) Gibberellin-regulated family protein; FUNCTIONS IN: molecular_function unknown; INVOLVED IN: in 6 processes; LOCATED IN: endomembrane system; EXPRESSED IN: 21 plant structures; EXPRESSED DURING: 13 growth stages; CONTAINS InterPro DOMAIN/s: Gibberellin regulated protein (InterPro:IPR003854); BEST Arabidopsis thaliana protein match is: GAST1 protein homolog 4 (TAIR:AT5G15230.1)…	2.19017
17.6.3	hormone metabolism.gibberelin.induced-regulated-responsive-activated	pgsc0003dmg402015689	Transcript	(at3g02885 : 122.0) GAST1 protein homolog 5 (GASA5); INVOLVED IN: response to gibberellin stimulus; LOCATED IN: endomembrane system; EXPRESSED IN: 7 plant structures; EXPRESSED DURING: LP.04 four leaves visible, 4 anthesis, C globular stage, petal differentiation and expansion stage; CONTAINS InterPro DOMAIN/s: Gibberellin regulated protein (InterPro:IPR003854); BEST Arabidopsis thaliana protein …	-1.30515
17.6.3	hormone metabolism.gibberelin.induced-regulated-responsive-activated	pgsc0003dmg402019533	Transcript	(at1g74670 : 127.0) Gibberellin-regulated family protein; FUNCTIONS IN: molecular_function unknown; INVOLVED IN: in 6 processes; LOCATED IN: endomembrane system; EXPRESSED IN: 21 plant structures; EXPRESSED DURING: 13 growth stages; CONTAINS InterPro DOMAIN/s: Gibberellin regulated protein (InterPro:IPR003854); BEST Arabidopsis thaliana protein match is: GAST1 protein homolog 4 (TAIR:AT5G15230.1)…	4.14111
17.6.3	hormone metabolism.gibberelin.induced-regulated-responsive-activated	pgsc0003dmg400033044	Transcript	(at1g74670 : 132.0) Gibberellin-regulated family protein; FUNCTIONS IN: molecular_function unknown; INVOLVED IN: in 6 processes; LOCATED IN: endomembrane system; EXPRESSED IN: 21 plant structures; EXPRESSED DURING: 13 growth stages; CONTAINS InterPro DOMAIN/s: Gibberellin regulated protein (InterPro:IPR003854); BEST Arabidopsis thaliana protein match is: GAST1 protein homolog 4 (TAIR:AT5G15230.1)…	3.16296
Receptor kinases
30.2.2	signalling.receptor kinases.leucine rich repeat II	pgsc0003dmg400007517	Transcript	(at5g16000 : 236.0) NSP-interacting kinase (NIK1), receptor-like kinase, involved in defense response against geminivirus It acts as a virulence target of the begomovirus nuclear shuttle protein (NSP).; NSP-interacting kinase 1 (NIK1); FUNCTIONS IN: kinase activity; INVOLVED IN: protein amino acid phosphorylation; LOCATED IN: plasma membrane; EXPRESSED IN: 23 plant structures; EXPRESSED DURING: 1…	1.00482
30.2.2	signalling.receptor kinases.leucine rich repeat II	pgsc0003dmg400010055	Transcript	(at5g16000 : 248.0) NSP-interacting kinase (NIK1), receptor-like kinase, involved in defense response against geminivirus It acts as a virulence target of the begomovirus nuclear shuttle protein (NSP).; NSP-interacting kinase 1 (NIK1); FUNCTIONS IN: kinase activity; INVOLVED IN: protein amino acid phosphorylation; LOCATED IN: plasma membrane; EXPRESSED IN: 23 plant structures; EXPRESSED DURING: 1…	1.02875
30.2.3	signalling.receptor kinases.leucine rich repeat III	pgsc0003dmg400002012	Transcript	(at2g27060 : 312.0) Leucine-rich repeat protein kinase family protein; FUNCTIONS IN: protein serine/threonine kinase activity, protein kinase activity, ATP binding; INVOLVED IN: transmembrane receptor protein tyrosine kinase signaling pathway, protein amino acid phosphorylation; LOCATED IN: plasma membrane; EXPRESSED IN: 23 plant structures; EXPRESSED DURING: 13 growth stages; CONTAINS InterPro D…	1.15926
30.2.3	signalling.receptor kinases.leucine rich repeat III	pgsc0003dmg401019681	Transcript	(at1g68400 : 191.0) leucine-rich repeat transmembrane protein kinase family protein; FUNCTIONS IN: protein serine/threonine kinase activity, kinase activity, ATP binding; INVOLVED IN: transmembrane receptor protein tyrosine kinase signaling pathway, protein amino acid phosphorylation; LOCATED IN: endomembrane system; EXPRESSED IN: 21 plant structures; EXPRESSED DURING: 13 growth stages; CONTAINS …	1.78905
30.2.3	signalling.receptor kinases.leucine rich repeat III	pgsc0003dmg400021008	Transcript	(at4g20940 : 931.0) Leucine-rich receptor-like protein kinase family protein; FUNCTIONS IN: protein serine/threonine kinase activity, protein kinase activity, ATP binding; INVOLVED IN: signal transduction, N-terminal protein myristoylation; LOCATED IN: plasma membrane; CONTAINS InterPro DOMAIN/s: Serine/threonine-protein kinase domain (InterPro:IPR002290), Leucine-rich repeat-containing N-termina…	1.14592
30.2.3	signalling.receptor kinases.leucine rich repeat III	pgsc0003dmg400025771	Transcript	(at4g34220 : 466.0) Leucine-rich repeat protein kinase family protein; FUNCTIONS IN: protein serine/threonine kinase activity, protein kinase activity, ATP binding; INVOLVED IN: transmembrane receptor protein tyrosine kinase signaling pathway, protein amino acid phosphorylation; LOCATED IN: endomembrane system; EXPRESSED IN: 21 plant structures; EXPRESSED DURING: 14 growth stages; CONTAINS InterP…	1.54111
30.2.3	signalling.receptor kinases.leucine rich repeat III	pgsc0003dmg400026760	Transcript	(at1g10850 : 404.0) Leucine-rich repeat protein kinase family protein; FUNCTIONS IN: protein serine/threonine kinase activity, protein kinase activity, ATP binding; INVOLVED IN: transmembrane receptor protein tyrosine kinase signaling pathway, protein amino acid phosphorylation; LOCATED IN: endomembrane system; EXPRESSED IN: 22 plant structures; EXPRESSED DURING: 13 growth stages; CONTAINS InterP…	1.01463
30.2.5	signalling.receptor kinases.leucine rich repeat V	pgsc0003dmg400009180	Transcript	(gnl|cdd|68872 : 251.0) no description available & (at1g53730 : 147.0) STRUBBELIG-receptor family 6 (SRF6); FUNCTIONS IN: protein serine/threonine kinase activity, protein kinase activity, ATP binding; INVOLVED IN: transmembrane receptor protein tyrosine kinase signaling pathway, protein amino acid phosphorylation; LOCATED IN: plasma membrane; EXPRESSED IN: 22 plant structures; EXPRESSED DURING: …	1.02536
30.2.6	signalling.receptor kinases.leucine rich repeat VI	pgsc0003dmg402020263	Transcript	(at5g14210 : 394.0) Leucine-rich repeat protein kinase family protein; FUNCTIONS IN: protein serine/threonine kinase activity, protein kinase activity, ATP binding; INVOLVED IN: transmembrane receptor protein tyrosine kinase signaling pathway, protein amino acid phosphorylation; LOCATED IN: mitochondrion; EXPRESSED IN: 22 plant structures; EXPRESSED DURING: 13 growth stages; CONTAINS InterPro DOM…	1.04638
30.2.7	signalling.receptor kinases.leucine rich repeat VII	pgsc0003dmg400003945	Transcript	(at1g12460 : 1062.0) Leucine-rich repeat protein kinase family protein; FUNCTIONS IN: protein serine/threonine kinase activity, kinase activity, ATP binding; INVOLVED IN: transmembrane receptor protein tyrosine kinase signaling pathway, protein amino acid phosphorylation; LOCATED IN: plasma membrane; EXPRESSED IN: 9 plant structures; EXPRESSED DURING: 6 growth stages; CONTAINS InterPro DOMAIN/s: …	1.65908
30.2.7	signalling.receptor kinases.leucine rich repeat VII	pgsc0003dmg400021609	Transcript	(at3g28040 : 596.0) Leucine-rich receptor-like protein kinase family protein; FUNCTIONS IN: protein serine/threonine kinase activity, kinase activity, ATP binding; INVOLVED IN: transmembrane receptor protein tyrosine kinase signaling pathway, protein amino acid phosphorylation; LOCATED IN: endomembrane system; EXPRESSED IN: 23 plant structures; EXPRESSED DURING: 13 growth stages; CONTAINS InterPr…	1.01698
30.2.8.2	signalling.receptor kinases.leucine rich repeat VIII.VIII-2	pgsc0003dmg402005726	Transcript	(at1g70740 : 108.0) Protein kinase superfamily protein; FUNCTIONS IN: protein serine/threonine kinase activity, protein kinase activity, kinase activity, ATP binding; INVOLVED IN: protein amino acid phosphorylation; LOCATED IN: cellular_component unknown; EXPRESSED IN: 22 plant structures; EXPRESSED DURING: 13 growth stages; CONTAINS InterPro DOMAIN/s: Protein kinase, catalytic domain (InterPro:I…	1.49953
30.2.8.2	signalling.receptor kinases.leucine rich repeat VIII.VIII-2	pgsc0003dmg400008493	Transcript	(at3g09010 : 218.0) Protein kinase superfamily protein; FUNCTIONS IN: protein serine/threonine kinase activity, protein kinase activity, kinase activity, ATP binding; INVOLVED IN: protein amino acid phosphorylation; LOCATED IN: cellular_component unknown; EXPRESSED IN: 20 plant structures; EXPRESSED DURING: 12 growth stages; CONTAINS InterPro DOMAIN/s: Protein kinase, ATP binding site (InterPro:I…	1.25909
30.2.8.2	signalling.receptor kinases.leucine rich repeat VIII.VIII-2	pgsc0003dmg400017291	Transcript	(at1g07650 : 152.0) Leucine-rich repeat transmembrane protein kinase; FUNCTIONS IN: protein serine/threonine kinase activity, kinase activity, ATP binding; INVOLVED IN: transmembrane receptor protein tyrosine kinase signaling pathway, protein amino acid phosphorylation; LOCATED IN: endomembrane system; EXPRESSED IN: 22 plant structures; EXPRESSED DURING: 13 growth stages; CONTAINS InterPro DOMAIN…	1.0889
30.2.9	signalling.receptor kinases.leucine rich repeat IX	pgsc0003dmg400004667	Transcript	(at3g23750 : 416.0) Leucine-rich repeat protein kinase family protein; FUNCTIONS IN: protein serine/threonine kinase activity, protein kinase activity, ATP binding; INVOLVED IN: protein amino acid phosphorylation; LOCATED IN: plasma membrane; EXPRESSED IN: 26 plant structures; EXPRESSED DURING: 15 growth stages; CONTAINS InterPro DOMAIN/s: Protein kinase, ATP binding site (InterPro:IPR017441), Pr…	1.20865
30.2.11	signalling.receptor kinases.leucine rich repeat XI	pgsc0003dmg400006880	Transcript	(at3g20820 : 421.0) Leucine-rich repeat (LRR) family protein; INVOLVED IN: signal transduction, defense response; LOCATED IN: apoplast, cell wall, chloroplast, membrane; EXPRESSED IN: 23 plant structures; EXPRESSED DURING: 13 growth stages; CONTAINS InterPro DOMAIN/s: Leucine-rich repeat-containing N-terminal domain, type 2 (InterPro:IPR013210), Leucine-rich repeat (InterPro:IPR001611); BEST Arab…	2.04153
30.2.11	signalling.receptor kinases.leucine rich repeat XI	pgsc0003dmg400016685	Transcript	(at5g65700 : 1305.0) Encodes a CLAVATA1-related receptor kinase-like protein required for both shoot and flower meristem function. Very similar to BAM2,with more than 85% a.a. identity. It has a broad expression pattern and is involved in vascular strand development in the leaf, control of leaf shape, size and symmetry, male gametophyte development and ovule specification and function. Anthers of…	1.06501
30.2.11	signalling.receptor kinases.leucine rich repeat XI	pgsc0003dmg400018163	Transcript	(at4g20140 : 700.0) Encodes GASSHO1 (GSO1), a putative leucine-rich repeat transmembrane-type receptor kinase. GSO1 and a homolog GSO2 (At5g44700) are required for the formation of a normal epidermal surface during embryogenesis.; GASSHO1 (GSO1); FUNCTIONS IN: protein serine/threonine kinase activity, protein kinase activity, ATP binding; INVOLVED IN: protein amino acid phosphorylation, transmemb…	2.49066
30.2.11	signalling.receptor kinases.leucine rich repeat XI	pgsc0003dmg400025076	Transcript	(at1g34110 : 1153.0) Leucine-rich receptor-like protein kinase family protein; FUNCTIONS IN: protein serine/threonine kinase activity, protein kinase activity, ATP binding; INVOLVED IN: transmembrane receptor protein tyrosine kinase signaling pathway, protein amino acid phosphorylation; LOCATED IN: endomembrane system; EXPRESSED IN: 13 plant structures; EXPRESSED DURING: 4 anthesis, F mature embr…	1.32977
30.2.12	signalling.receptor kinases.leucine rich repeat XII	pgsc0003dmg400003790	Transcript	(at4g08850 : 603.0) Leucine-rich repeat receptor-like protein kinase family protein; FUNCTIONS IN: kinase activity; INVOLVED IN: protein amino acid phosphorylation; LOCATED IN: plasma membrane, membrane; EXPRESSED IN: 23 plant structures; EXPRESSED DURING: 13 growth stages; CONTAINS InterPro DOMAIN/s: Protein kinase, ATP binding site (InterPro:IPR017441), Protein kinase, catalytic domain (InterPr…	3.40725
30.2.13	signalling.receptor kinases.leucine rich repeat XIII	pgsc0003dmg400018811	Transcript	(at2g26330 : 352.0) Homologous to receptor protein kinases. Involved in specification of organs originating from the shoot apical meristem. Contains a cytoplasmic protein kinase catalytic domain, a transmembrane region, and an extracellular leucine-rich repeat. ER has been identified as a quantitative trait locus for transpiration efficiency by influencing epidermal and mesophyll development, sto…	1.15143
30.2.16	signalling.receptor kinases.Catharanthus roseus-like RLK1	pgsc0003dmg402019252	Transcript	(at5g54380 : 1155.0) Encodes THESEUS1 (THE1), a receptor kinase regulated by Brassinosteroids and required for cell elongation during vegetative growth.; THESEUS1 (THE1); FUNCTIONS IN: protein kinase activity, kinase activity; INVOLVED IN: in 6 processes; LOCATED IN: plasma membrane; EXPRESSED IN: 26 plant structures; EXPRESSED DURING: 13 growth stages; CONTAINS InterPro DOMAIN/s: Protein kinase,…	2.50885
30.2.16	signalling.receptor kinases.Catharanthus roseus-like RLK1	pgsc0003dmg400023419	Transcript	(at5g54380 : 744.0) Encodes THESEUS1 (THE1), a receptor kinase regulated by Brassinosteroids and required for cell elongation during vegetative growth.; THESEUS1 (THE1); FUNCTIONS IN: protein kinase activity, kinase activity; INVOLVED IN: in 6 processes; LOCATED IN: plasma membrane; EXPRESSED IN: 26 plant structures; EXPRESSED DURING: 13 growth stages; CONTAINS InterPro DOMAIN/s: Protein kinase, …	1.39749
30.2.16	signalling.receptor kinases.Catharanthus roseus-like RLK1	pgsc0003dmg400025030	Transcript	(at5g54380 : 1102.0) Encodes THESEUS1 (THE1), a receptor kinase regulated by Brassinosteroids and required for cell elongation during vegetative growth.; THESEUS1 (THE1); FUNCTIONS IN: protein kinase activity, kinase activity; INVOLVED IN: in 6 processes; LOCATED IN: plasma membrane; EXPRESSED IN: 26 plant structures; EXPRESSED DURING: 13 growth stages; CONTAINS InterPro DOMAIN/s: Protein kinase,…	2.28203
30.2.16	signalling.receptor kinases.Catharanthus roseus-like RLK1	pgsc0003dmg400029885	Transcript	(at3g51550 : 1231.0) Encodes a synergid-expressed, plasma-membrane localized receptor-like kinase that accumulates asymetrically in the synergid membrnane at the filiform apparatus and mediates male-female gametophyte interactions during pollen tube reception.; FERONIA (FER); FUNCTIONS IN: protein kinase activity, kinase activity; INVOLVED IN: pollen tube reception, post-embryonic development, pr…	1.17271
30.2.17	signalling.receptor kinases.DUF 26	pgsc0003dmg402005726	Transcript	(at1g70740 : 108.0) Protein kinase superfamily protein; FUNCTIONS IN: protein serine/threonine kinase activity, protein kinase activity, kinase activity, ATP binding; INVOLVED IN: protein amino acid phosphorylation; LOCATED IN: cellular_component unknown; EXPRESSED IN: 22 plant structures; EXPRESSED DURING: 13 growth stages; CONTAINS InterPro DOMAIN/s: Protein kinase, catalytic domain (InterPro:I…	1.49953
30.2.17	signalling.receptor kinases.DUF 26	pgsc0003dmg400017195	Transcript	(at1g04520 : 314.0) plasmodesmata-located protein 2 (PDLP2); FUNCTIONS IN: molecular_function unknown; INVOLVED IN: N-terminal protein myristoylation, plasmodesmata-mediated intercellular transport; LOCATED IN: plasmodesma; EXPRESSED IN: 17 plant structures; EXPRESSED DURING: 12 growth stages; CONTAINS InterPro DOMAIN/s: Protein of unknown function DUF26 (InterPro:IPR002902); BEST Arabidopsis tha…	2.67509
30.2.18	signalling.receptor kinases.extensin	pgsc0003dmg400028604	Transcript	(gnl|cdd|68872 : 229.0) no description available & (at1g54820 : 201.0) Protein kinase superfamily protein; FUNCTIONS IN: protein serine/threonine kinase activity, protein kinase activity, kinase activity, ATP binding; INVOLVED IN: protein amino acid phosphorylation; EXPRESSED IN: 18 plant structures; EXPRESSED DURING: 13 growth stages; CONTAINS InterPro DOMAIN/s: Protein kinase, catalytic domain …	2.75386
30.2.19	signalling.receptor kinases.legume-lectin	pgsc0003dmg402009415	Transcript	(at5g06740 : 234.0) Concanavalin A-like lectin protein kinase family protein; FUNCTIONS IN: in 6 functions; INVOLVED IN: protein amino acid phosphorylation; LOCATED IN: endomembrane system; EXPRESSED IN: root; CONTAINS InterPro DOMAIN/s: Legume lectin, beta chain (InterPro:IPR001220), Protein kinase, ATP binding site (InterPro:IPR017441), Serine/threonine-protein kinase-like domain (InterPro:IPR0…	1.29499
30.2.19	signalling.receptor kinases.legume-lectin	pgsc0003dmg400026646	Transcript	(at5g01550 : 626.0) Encodes LecRKA4.2, a member of the lectin receptor kinase subfamily A4 (LecRKA4.1 At5g01540; LecRKA4.2 At5g01550; LecRKA4.3 At5g01560). Together with other members of the subfamily, functions redundantly in the negative regulation of ABA response in seed germination.; lectin receptor kinase a4.1 (LECRKA4.2); FUNCTIONS IN: protein serine/threonine kinase activity, binding, prot…	1.40239
30.2.24	signalling.receptor kinases.S-locus glycoprotein like	pgsc0003dmg402005726	Transcript	(at1g70740 : 108.0) Protein kinase superfamily protein; FUNCTIONS IN: protein serine/threonine kinase activity, protein kinase activity, kinase activity, ATP binding; INVOLVED IN: protein amino acid phosphorylation; LOCATED IN: cellular_component unknown; EXPRESSED IN: 22 plant structures; EXPRESSED DURING: 13 growth stages; CONTAINS InterPro DOMAIN/s: Protein kinase, catalytic domain (InterPro:I…	1.49953
30.2.99	signalling.receptor kinases.misc	pgsc0003dmg400012926	Transcript	(at5g06940 : 728.0) Leucine-rich repeat receptor-like protein kinase family protein; FUNCTIONS IN: kinase activity; INVOLVED IN: protein amino acid phosphorylation; LOCATED IN: endomembrane system; EXPRESSED IN: 15 plant structures; EXPRESSED DURING: 6 growth stages; CONTAINS InterPro DOMAIN/s: Protein kinase, catalytic domain (InterPro:IPR000719), Leucine-rich repeat-containing N-terminal domain…	3.05649
30.2.99	signalling.receptor kinases.misc	pgsc0003dmg400021993	Transcript	(at5g20050 : 469.0) Protein kinase superfamily protein; FUNCTIONS IN: kinase activity; INVOLVED IN: protein amino acid phosphorylation; LOCATED IN: endomembrane system; EXPRESSED IN: 23 plant structures; EXPRESSED DURING: 13 growth stages; CONTAINS InterPro DOMAIN/s: Protein kinase, ATP binding site (InterPro:IPR017441), Protein kinase, catalytic domain (InterPro:IPR000719), Serine/threonine-prot…	1.26467
30.2.99	signalling.receptor kinases.misc	pgsc0003dmg400026646	Transcript	(at5g01550 : 626.0) Encodes LecRKA4.2, a member of the lectin receptor kinase subfamily A4 (LecRKA4.1 At5g01540; LecRKA4.2 At5g01550; LecRKA4.3 At5g01560). Together with other members of the subfamily, functions redundantly in the negative regulation of ABA response in seed germination.; lectin receptor kinase a4.1 (LECRKA4.2); FUNCTIONS IN: protein serine/threonine kinase activity, binding, prot…	1.40239
30.2.99	signalling.receptor kinases.misc	pgsc0003dmg400031802	Transcript	(at3g05990 : 211.0) Leucine-rich repeat (LRR) family protein; INVOLVED IN: signal transduction; LOCATED IN: endomembrane system; EXPRESSED IN: 23 plant structures; EXPRESSED DURING: 15 growth stages; CONTAINS InterPro DOMAIN/s: Leucine-rich repeat-containing N-terminal domain, type 2 (InterPro:IPR013210), Leucine-rich repeat (InterPro:IPR001611); BEST Arabidopsis thaliana protein match is: Leucin…	1.2937
C & Nutrients
30.1	signalling.in sugar and nutrient physiology	pgsc0003dmg400017398	Transcript	(at4g16360 : 94.4) 5'-AMP-activated protein kinase beta-2 subunit protein; FUNCTIONS IN: AMP-activated protein kinase activity; LOCATED IN: chloroplast; EXPRESSED IN: 22 plant structures; EXPRESSED DURING: 13 growth stages; CONTAINS InterPro DOMAIN/s: 5-AMP-activated protein kinase, beta subunit, interaction domain (InterPro:IPR006828); BEST Arabidopsis thaliana protein match is: 5'-AMP-activated…	-1.73208
30.1	signalling.in sugar and nutrient physiology	pgsc0003dmg400022954	Transcript	(at2g24720 : 184.0) member of Putative ligand-gated ion channel subunit family; glutamate receptor 2.2 (GLR2.2); FUNCTIONS IN: intracellular ligand-gated ion channel activity; INVOLVED IN: cellular calcium ion homeostasis, response to light stimulus; LOCATED IN: endomembrane system, membrane; CONTAINS InterPro DOMAIN/s: Extracellular solute-binding protein, family 3 (InterPro:IPR001638), Ionotrop…	-2.14624
30.1	signalling.in sugar and nutrient physiology	pgsc0003dmg400030808	Transcript	(at4g08950 : 448.0) EXORDIUM (EXO); FUNCTIONS IN: molecular_function unknown; INVOLVED IN: response to brassinosteroid stimulus; LOCATED IN: cell wall, plant-type cell wall; EXPRESSED IN: 21 plant structures; EXPRESSED DURING: 13 growth stages; CONTAINS InterPro DOMAIN/s: Phosphate-induced protein 1 (InterPro:IPR006766); BEST Arabidopsis thaliana protein match is: Phosphate-responsive 1 family pr…	2.09952
30.1	signalling.in sugar and nutrient physiology	pgsc0003dmg400030810	Transcript	(at4g08950 : 372.0) EXORDIUM (EXO); FUNCTIONS IN: molecular_function unknown; INVOLVED IN: response to brassinosteroid stimulus; LOCATED IN: cell wall, plant-type cell wall; EXPRESSED IN: 21 plant structures; EXPRESSED DURING: 13 growth stages; CONTAINS InterPro DOMAIN/s: Phosphate-induced protein 1 (InterPro:IPR006766); BEST Arabidopsis thaliana protein match is: Phosphate-responsive 1 family pr…	3.88418
30.1	signalling.in sugar and nutrient physiology	pgsc0003dmg400030825	Transcript	(at4g08950 : 324.0) EXORDIUM (EXO); FUNCTIONS IN: molecular_function unknown; INVOLVED IN: response to brassinosteroid stimulus; LOCATED IN: cell wall, plant-type cell wall; EXPRESSED IN: 21 plant structures; EXPRESSED DURING: 13 growth stages; CONTAINS InterPro DOMAIN/s: Phosphate-induced protein 1 (InterPro:IPR006766); BEST Arabidopsis thaliana protein match is: Phosphate-responsive 1 family pr…	3.15583
30.1	signalling.in sugar and nutrient physiology	pgsc0003dmg400030826	Transcript	(at4g08950 : 423.0) EXORDIUM (EXO); FUNCTIONS IN: molecular_function unknown; INVOLVED IN: response to brassinosteroid stimulus; LOCATED IN: cell wall, plant-type cell wall; EXPRESSED IN: 21 plant structures; EXPRESSED DURING: 13 growth stages; CONTAINS InterPro DOMAIN/s: Phosphate-induced protein 1 (InterPro:IPR006766); BEST Arabidopsis thaliana protein match is: Phosphate-responsive 1 family pr…	2.0073
30.1	signalling.in sugar and nutrient physiology	pgsc0003dmg400030829	Transcript	(at4g08950 : 449.0) EXORDIUM (EXO); FUNCTIONS IN: molecular_function unknown; INVOLVED IN: response to brassinosteroid stimulus; LOCATED IN: cell wall, plant-type cell wall; EXPRESSED IN: 21 plant structures; EXPRESSED DURING: 13 growth stages; CONTAINS InterPro DOMAIN/s: Phosphate-induced protein 1 (InterPro:IPR006766); BEST Arabidopsis thaliana protein match is: Phosphate-responsive 1 family pr…	2.69396
G-protein
30.5	signalling.G-proteins	pgsc0003dmg400000130	Transcript	(at2g46710 : 136.0) Rho GTPase activating protein with PAK-box/P21-Rho-binding domain; FUNCTIONS IN: Rac GTPase activator activity; INVOLVED IN: signal transduction; LOCATED IN: intracellular; EXPRESSED IN: 22 plant structures; EXPRESSED DURING: 13 growth stages; CONTAINS InterPro DOMAIN/s: PAK-box/P21-Rho-binding (InterPro:IPR000095), Rho GTPase activation protein (InterPro:IPR008936), RhoGAP (I…	1.42369
30.5	signalling.G-proteins	pgsc0003dmg400000307	Transcript	(at3g24620 : 85.5) Encodes a member of KPP-like gene family, homolog of KPP (kinase partner protein) gene in tomato. Also a member of the RopGEF (guanine nucleotide exchange factor) family, containing the novel PRONE domain (plant-specific Rop nucleotide exchanger), which is exclusively active towards members of the Rop subfamily.; RHO guanyl-nucleotide exchange factor 8 (ROPGEF8); CONTAINS Inter…	2.76889
30.5	signalling.G-proteins	pgsc0003dmg400001579	Transcript	(at4g35750 : 244.0) SEC14 cytosolic factor family protein / phosphoglyceride transfer family protein; CONTAINS InterPro DOMAIN/s: Cellular retinaldehyde-binding/triple function, C-terminal (InterPro:IPR001251); BEST Arabidopsis thaliana protein match is: SEC14 cytosolic factor family protein / phosphoglyceride transfer family protein (TAIR:AT3G10210.1); Has 1807 Blast hits to 1807 proteins in 277…	-1.63591
30.5	signalling.G-proteins	pgsc0003dmg400008659	Transcript	(q68y52|rac2_orysa : 117.0) Rac-like GTP-binding protein 2 (OsRac2) - Oryza sativa (Rice) & (at4g28950 : 116.0) A member of ROP GTPase gene family.; RHO-related protein from plants 9 (ROP9); FUNCTIONS IN: GTP binding; INVOLVED IN: protein transport, small GTPase mediated signal transduction; LOCATED IN: plasma membrane; EXPRESSED IN: 16 plant structures; EXPRESSED DURING: 11 growth stages; CONTAI…	1.12416
30.5	signalling.G-proteins	pgsc0003dmg400009889	Transcript	(at4g35750 : 118.0) SEC14 cytosolic factor family protein / phosphoglyceride transfer family protein; CONTAINS InterPro DOMAIN/s: Cellular retinaldehyde-binding/triple function, C-terminal (InterPro:IPR001251); BEST Arabidopsis thaliana protein match is: SEC14 cytosolic factor family protein / phosphoglyceride transfer family protein (TAIR:AT3G10210.1); Has 1807 Blast hits to 1807 proteins in 277…	-1.4183
30.5	signalling.G-proteins	pgsc0003dmg400030913	Transcript	(at5g52580 : 178.0) RabGAP/TBC domain-containing protein; FUNCTIONS IN: RAB GTPase activator activity; INVOLVED IN: regulation of Rab GTPase activity; LOCATED IN: intracellular; EXPRESSED IN: 22 plant structures; EXPRESSED DURING: 13 growth stages; CONTAINS InterPro DOMAIN/s: RabGAP/TBC (InterPro:IPR000195), Protein of unknown function DUF3548 (InterPro:IPR021935); BEST Arabidopsis thaliana prote…	3.59018
Calcium regulation
30.3	signalling.calcium	pgsc0003dmg400003036	Transcript	(at4g23060 : 114.0) IQ-domain 22 (IQD22); CONTAINS InterPro DOMAIN/s: IQ calmodulin-binding region (InterPro:IPR000048); BEST Arabidopsis thaliana protein match is: IQ-domain 26 (TAIR:AT3G16490.1); Has 890 Blast hits to 763 proteins in 40 species: Archae - 0; Bacteria - 0; Metazoa - 31; Fungi - 3; Plants - 728; Viruses - 0; Other Eukaryotes - 128 (source: NCBI BLink). & (reliability: 228.0) & (or…	1.12578
30.3	signalling.calcium	pgsc0003dmg400005063	Transcript	(at4g27280 : 119.0) Calcium-binding EF-hand family protein; FUNCTIONS IN: calcium ion binding; INVOLVED IN: response to karrikin; EXPRESSED IN: 23 plant structures; EXPRESSED DURING: 13 growth stages; CONTAINS InterPro DOMAIN/s: EF-Hand 1, calcium-binding site (InterPro:IPR018247), EF-HAND 2 (InterPro:IPR018249), EF-hand-like domain (InterPro:IPR011992); BEST Arabidopsis thaliana protein match is…	2.40013
30.3	signalling.calcium	pgsc0003dmg400008141	Transcript	(at3g57330 : 843.0) autoinhibited Ca2+-ATPase 11 (ACA11); FUNCTIONS IN: calcium-transporting ATPase activity, calmodulin binding; INVOLVED IN: defense response to bacterium, negative regulation of programmed cell death, anion homeostasis; LOCATED IN: plant-type vacuole membrane, chloroplast, plasma membrane, vacuole; EXPRESSED IN: 26 plant structures; EXPRESSED DURING: 15 growth stages; CONTAINS …	1.00086
30.3	signalling.calcium	pgsc0003dmg400009086	Transcript	(at3g49260 : 122.0) IQ-domain 21 (iqd21); FUNCTIONS IN: calmodulin binding; INVOLVED IN: biological_process unknown; LOCATED IN: cellular_component unknown; EXPRESSED IN: 19 plant structures; EXPRESSED DURING: 13 growth stages; CONTAINS InterPro DOMAIN/s: IQ calmodulin-binding region (InterPro:IPR000048); BEST Arabidopsis thaliana protein match is: IQ-domain 2 (TAIR:AT5G03040.3). & (reliability: …	1.21916
30.3	signalling.calcium	pgsc0003dmg400012696	Transcript	(at2g41560 : 883.0) encodes a calmodulin-regulated Ca(2+)-ATPase that improves salt tolerance in yeast. localized to the vacuole.; "autoinhibited Ca(2+)-ATPase, isoform 4" (ACA4); FUNCTIONS IN: calcium-transporting ATPase activity, calmodulin binding; INVOLVED IN: in 6 processes; LOCATED IN: in 6 components; EXPRESSED IN: 25 plant structures; EXPRESSED DURING: 14 growth stages; CONTAINS InterPro …	1.36295
30.3	signalling.calcium	pgsc0003dmg400013022	Transcript	(at4g37640 : 1131.0) Encodes a calmodulin-regulated Ca(2+)-pump located in the endoplasmic reticulum. Belongs to plant 2B ATPase's with an N-terminal autoinhibitor.; calcium ATPase 2 (ACA2); FUNCTIONS IN: calcium-transporting ATPase activity, calmodulin binding, calcium ion transmembrane transporter activity; INVOLVED IN: transport; LOCATED IN: endoplasmic reticulum, plasma membrane, endoplasmic …	2.03883
30.3	signalling.calcium	pgsc0003dmg400015310	Transcript	(at2g15760 : 116.0) Protein of unknown function (DUF1645); FUNCTIONS IN: calmodulin binding; INVOLVED IN: biological_process unknown; LOCATED IN: plasma membrane; EXPRESSED IN: 19 plant structures; EXPRESSED DURING: 10 growth stages; CONTAINS InterPro DOMAIN/s: Protein of unknown function DUF1645 (InterPro:IPR012442); BEST Arabidopsis thaliana protein match is: Protein of unknown function (DUF164…	-1.19309
30.3	signalling.calcium	pgsc0003dmg400016520	Transcript	(at3g16490 : 209.0) IQ-domain 26 (IQD26); CONTAINS InterPro DOMAIN/s: IQ calmodulin-binding region (InterPro:IPR000048); BEST Arabidopsis thaliana protein match is: IQ-domain 27 (TAIR:AT1G51960.1); Has 778 Blast hits to 763 proteins in 39 species: Archae - 0; Bacteria - 0; Metazoa - 5; Fungi - 10; Plants - 755; Viruses - 0; Other Eukaryotes - 8 (source: NCBI BLink). & (reliability: 418.0) & (orig…	-1.51351
30.3	signalling.calcium	pgsc0003dmg400018884	Transcript	(at2g46600 : 167.0) Calcium-binding EF-hand family protein; FUNCTIONS IN: calcium ion binding; LOCATED IN: cellular_component unknown; EXPRESSED IN: 24 plant structures; EXPRESSED DURING: 14 growth stages; CONTAINS InterPro DOMAIN/s: EF-Hand 1, calcium-binding site (InterPro:IPR018247), EF-HAND 2 (InterPro:IPR018249), EF-hand-like domain (InterPro:IPR011992); BEST Arabidopsis thaliana protein mat…	1.68147
30.3	signalling.calcium	pgsc0003dmg400019243	Transcript	(at5g54490 : 122.0) Encodes a PINOID (PID)-binding protein containing putative EF-hand calcium-binding motifs. The interaction is dependent on the presence of calcium. mRNA expression is up-regulated by auxin. Not a phosphorylation target of PID, likely acts upstream of PID to regulate the activity of this protein in response to changes in calcium levels.; pinoid-binding protein 1 (PBP1); CONTAIN…	1.73444
30.3	signalling.calcium	pgsc0003dmg400019432	Transcript	(at5g28830 : 94.4) calcium-binding EF hand family protein; FUNCTIONS IN: calcium ion binding; INVOLVED IN: biological_process unknown; LOCATED IN: cellular_component unknown; CONTAINS InterPro DOMAIN/s: Calcium-binding EF-hand (InterPro:IPR002048); BEST Arabidopsis thaliana protein match is: Calcium-binding EF-hand family protein (TAIR:AT4G38810.2); Has 259 Blast hits to 210 proteins in 27 specie…	1.03511
30.3	signalling.calcium	pgsc0003dmg400021421	Transcript	(at4g37640 : 1011.0) Encodes a calmodulin-regulated Ca(2+)-pump located in the endoplasmic reticulum. Belongs to plant 2B ATPase's with an N-terminal autoinhibitor.; calcium ATPase 2 (ACA2); FUNCTIONS IN: calcium-transporting ATPase activity, calmodulin binding, calcium ion transmembrane transporter activity; INVOLVED IN: transport; LOCATED IN: endoplasmic reticulum, plasma membrane, endoplasmic …	1.92401
30.3	signalling.calcium	pgsc0003dmg400022340	Transcript	(at4g27280 : 117.0) Calcium-binding EF-hand family protein; FUNCTIONS IN: calcium ion binding; INVOLVED IN: response to karrikin; EXPRESSED IN: 23 plant structures; EXPRESSED DURING: 13 growth stages; CONTAINS InterPro DOMAIN/s: EF-Hand 1, calcium-binding site (InterPro:IPR018247), EF-HAND 2 (InterPro:IPR018249), EF-hand-like domain (InterPro:IPR011992); BEST Arabidopsis thaliana protein match is…	1.51629
30.3	signalling.calcium	pgsc0003dmg400023027	Transcript	(at1g21550 : 120.0) Calcium-binding EF-hand family protein; FUNCTIONS IN: calcium ion binding; INVOLVED IN: biological_process unknown; LOCATED IN: cellular_component unknown; EXPRESSED IN: 14 plant structures; EXPRESSED DURING: 8 growth stages; CONTAINS InterPro DOMAIN/s: EF-Hand 1, calcium-binding site (InterPro:IPR018247), EF-HAND 2 (InterPro:IPR018249), EF-hand-like domain (InterPro:IPR011992…	1.27414
30.3	signalling.calcium	pgsc0003dmg400024475	Transcript	(at5g62570 : 192.0) Calmodulin binding protein-like; FUNCTIONS IN: calmodulin binding; INVOLVED IN: biological_process unknown; LOCATED IN: cellular_component unknown; EXPRESSED IN: 22 plant structures; EXPRESSED DURING: 13 growth stages; CONTAINS InterPro DOMAIN/s: Calmodulin binding protein-like (InterPro:IPR012416); BEST Arabidopsis thaliana protein match is: Calmodulin-binding protein (TAIR:A…	2.36473
30.3	signalling.calcium	pgsc0003dmg400025000	Transcript	(at5g54490 : 105.0) Encodes a PINOID (PID)-binding protein containing putative EF-hand calcium-binding motifs. The interaction is dependent on the presence of calcium. mRNA expression is up-regulated by auxin. Not a phosphorylation target of PID, likely acts upstream of PID to regulate the activity of this protein in response to changes in calcium levels.; pinoid-binding protein 1 (PBP1); CONTAIN…	2.28915
30.3	signalling.calcium	pgsc0003dmg400030608	Transcript	(at5g37770 : 176.0) Encodes a protein with 40% similarity to calmodulin. Binds Ca(2+) and, as a consequence, undergoes conformational changes. CML24 expression occurs in all major organs, and transcript levels are increased from 2- to 15-fold in plants subjected to touch, darkness, heat, cold, hydrogen peroxide, abscisic acid (ABA), and indole-3-acetic acid. However, CML24 protein accumulation ch…	1.90213
30.3	signalling.calcium	pgsc0003dmg400030892	Transcript	(at3g07490 : 134.0) A member of ARF GAP domain (AGD), A thaliana has 15 members, grouped into four classes.; ARF-GAP domain 11 (AGD11); FUNCTIONS IN: calcium ion binding; LOCATED IN: cellular_component unknown; EXPRESSED IN: male gametophyte, pollen tube; EXPRESSED DURING: L mature pollen stage, M germinated pollen stage; CONTAINS InterPro DOMAIN/s: Parvalbumin (InterPro:IPR008080), EF-Hand 1, ca…	1.0059
Light
30.11	signalling.light	pgsc0003dmg400005613	Transcript	(at1g52770 : 302.0) Phototropic-responsive NPH3 family protein; FUNCTIONS IN: signal transducer activity; INVOLVED IN: response to light stimulus; LOCATED IN: cellular_component unknown; EXPRESSED IN: 13 plant structures; EXPRESSED DURING: 12 growth stages; CONTAINS InterPro DOMAIN/s: NPH3 (InterPro:IPR004249); BEST Arabidopsis thaliana protein match is: Phototropic-responsive NPH3 family protein…	1.04782
30.11	signalling.light	pgsc0003dmg400019000	Transcript	(at3g19850 : 313.0) Phototropic-responsive NPH3 family protein; FUNCTIONS IN: signal transducer activity; INVOLVED IN: response to light stimulus; LOCATED IN: endomembrane system; EXPRESSED IN: 19 plant structures; EXPRESSED DURING: 13 growth stages; CONTAINS InterPro DOMAIN/s: NPH3 (InterPro:IPR004249), BTB/POZ (InterPro:IPR013069), BTB/POZ fold (InterPro:IPR011333), BTB/POZ-like (InterPro:IPR00…	1.618
30.11	signalling.light	pgsc0003dmg400028584	Transcript	(q5ks50|nph3_orysa : 276.0) Coleoptile phototropism protein 1 (Non-phototropic hypocotyl 3-like protein) (NPH3-like protein) - Oryza sativa (Rice) & (at5g10250 : 253.0) Encodes a protein with an N-terminal BTB/POZ domain and a C-terminal NPH3 family domain. dot3 mutants have defects in shoot and primary root growth and produce an aberrant parallel venation pattern in juvenile leaves.; DEFECTIVELY…	1.08832
30.11	signalling.light	pgsc0003dmg400030357	Transcript	(at2g40080 : 102.0) Encodes a novel nuclear 111 amino-acid phytochrome-regulated component of a negative feedback loop involving the circadian clock central oscillator components CCA1 and LHY. ELF4 is necessary for light-induced expression of both CCA1 and LHY, and conversely, CCA1 and LHY act negatively on light-induced ELF4 expression. ELF4 promotes clock accuracy and is required for sustained …	-1.44707
Ascorbate and glutathione
21.2	redox.ascorbate and glutathione	pgsc0003dmg400017245	Transcript	(at1g04350 : 185.0) encodes a protein whose sequence is similar to 2-oxoglutarate-dependent dioxygenase; 2-oxoglutarate (2OG) and Fe(II)-dependent oxygenase superfamily protein; CONTAINS InterPro DOMAIN/s: Oxoglutarate/iron-dependent oxygenase (InterPro:IPR005123); BEST Arabidopsis thaliana protein match is: 2-oxoglutarate (2OG) and Fe(II)-dependent oxygenase superfamily protein (TAIR:AT5G59540.1…	1.02619
21.2	redox.ascorbate and glutathione	pgsc0003dmg400017246	Transcript	(at1g06620 : 196.0) encodes a protein whose sequence is similar to a 2-oxoglutarate-dependent dioxygenase; 2-oxoglutarate (2OG) and Fe(II)-dependent oxygenase superfamily protein; CONTAINS InterPro DOMAIN/s: Oxoglutarate/iron-dependent oxygenase (InterPro:IPR005123); BEST Arabidopsis thaliana protein match is: 2-oxoglutarate (2OG) and Fe(II)-dependent oxygenase superfamily protein (TAIR:AT3G61400…	-1.24235
21.2	redox.ascorbate and glutathione	pgsc0003dmg400017248	Transcript	(at1g06620 : 171.0) encodes a protein whose sequence is similar to a 2-oxoglutarate-dependent dioxygenase; 2-oxoglutarate (2OG) and Fe(II)-dependent oxygenase superfamily protein; CONTAINS InterPro DOMAIN/s: Oxoglutarate/iron-dependent oxygenase (InterPro:IPR005123); BEST Arabidopsis thaliana protein match is: 2-oxoglutarate (2OG) and Fe(II)-dependent oxygenase superfamily protein (TAIR:AT3G61400…	-1.12693
21.2.1	redox.ascorbate and glutathione.ascorbate	pgsc0003dmg402003646	Transcript	(at4g35000 : 107.0) Encodes a microsomal ascorbate peroxidase APX3. Ascorbate peroxidases are enzymes that scavenge hydrogen peroxide in plant cells. Eight types of APX have been described for Arabidopsis: three cytosolic (APX1, APX2, APX6), two chloroplastic types (stromal sAPX, thylakoid tAPX), and three microsomal (APX3, APX4, APX5) isoforms. The APX3 protein interacts with AKR2 (ankyrin-conta…	1.44752
Glutaredoxin
21.4	redox.glutaredoxins	pgsc0003dmg400011357	Transcript	(at5g18600 : 139.0) Thioredoxin superfamily protein; FUNCTIONS IN: electron carrier activity, arsenate reductase (glutaredoxin) activity, protein disulfide oxidoreductase activity; INVOLVED IN: cell redox homeostasis; LOCATED IN: cellular_component unknown; EXPRESSED IN: 18 plant structures; EXPRESSED DURING: 10 growth stages; CONTAINS InterPro DOMAIN/s: Glutaredoxin-like, plant II (InterPro:IPR0…	3.97257
21.4	redox.glutaredoxins	pgsc0003dmg400011379	Transcript	(at2g30540 : 128.0) Thioredoxin superfamily protein; FUNCTIONS IN: electron carrier activity, protein disulfide oxidoreductase activity; INVOLVED IN: cell redox homeostasis; LOCATED IN: endomembrane system; EXPRESSED IN: 15 plant structures; EXPRESSED DURING: 6 growth stages; CONTAINS InterPro DOMAIN/s: Glutaredoxin-like, plant II (InterPro:IPR011905), Glutaredoxin (InterPro:IPR002109), Thioredox…	2.52637
21.4	redox.glutaredoxins	pgsc0003dmg400011406	Transcript	(at2g30540 : 132.0) Thioredoxin superfamily protein; FUNCTIONS IN: electron carrier activity, protein disulfide oxidoreductase activity; INVOLVED IN: cell redox homeostasis; LOCATED IN: endomembrane system; EXPRESSED IN: 15 plant structures; EXPRESSED DURING: 6 growth stages; CONTAINS InterPro DOMAIN/s: Glutaredoxin-like, plant II (InterPro:IPR011905), Glutaredoxin (InterPro:IPR002109), Thioredox…	1.19085
21.4	redox.glutaredoxins	pgsc0003dmg400016032	Transcript	(at5g18600 : 129.0) Thioredoxin superfamily protein; FUNCTIONS IN: electron carrier activity, arsenate reductase (glutaredoxin) activity, protein disulfide oxidoreductase activity; INVOLVED IN: cell redox homeostasis; LOCATED IN: cellular_component unknown; EXPRESSED IN: 18 plant structures; EXPRESSED DURING: 10 growth stages; CONTAINS InterPro DOMAIN/s: Glutaredoxin-like, plant II (InterPro:IPR0…	-1.80742
21.4	redox.glutaredoxins	pgsc0003dmg400016573	Transcript	(at3g62930 : 128.0) Thioredoxin superfamily protein; FUNCTIONS IN: electron carrier activity, arsenate reductase (glutaredoxin) activity, protein disulfide oxidoreductase activity; INVOLVED IN: cell redox homeostasis; LOCATED IN: cellular_component unknown; EXPRESSED IN: 16 plant structures; EXPRESSED DURING: 9 growth stages; CONTAINS InterPro DOMAIN/s: Glutaredoxin-like, plant II (InterPro:IPR01…	-1.02402
Peroxiredoxin
21.5	redox.peroxiredoxin	pgsc0003dmg400013551	Transcript	(at3g26060 : 135.0) encodes periredoxin Q which decomposes peroxides and plays a role in the protection of the photosynthetic apparatus; ATPRX Q; FUNCTIONS IN: peroxiredoxin activity, antioxidant activity; INVOLVED IN: cell redox homeostasis; LOCATED IN: chloroplast stromal thylakoid, chloroplast thylakoid membrane, plastoglobule; EXPRESSED IN: 23 plant structures; EXPRESSED DURING: 13 growth sta…	1.63877
MAP kinases
30.6	signalling.MAP kinases	pgsc0003dmg400018885	Transcript	(at3g18750 : 124.0) Encodes a member of the WNK family (9 members in all) of protein kinases, the structural design of which is clearly distinct from those of other known protein kinases, such as receptor-like kinases and mitogen-activated protein kinases. Its transcription is under the control of circadian rhythms.; with no lysine (K) kinase 6 (WNK6); CONTAINS InterPro DOMAIN/s: Protein kinase, …	3.0483

## Sheet: Transcription
Table S1B. The transcriptional changes in RH-VS-RC
TCP
27.3.29	RNA.regulation of transcription.TCP transcription factor family	pgsc0003dmg400015377	Transcript	(at3g15030 : 243.0) Arabidopsis thaliana TCP family transcription factor. Regulated by miR319. Involved in heterchronic regulation of leaf differentiation.; TCP family transcription factor 4 (TCP4); FUNCTIONS IN: DNA binding, sequence-specific DNA binding transcription factor activity; INVOLVED IN: in 6 processes; LOCATED IN: cellular_component unknown; EXPRESSED IN: 19 plant structures; EXPRESSE…	1.36953
27.3.29	RNA.regulation of transcription.TCP transcription factor family	pgsc0003dmg400026568	Transcript	(at3g02150 : 140.0) a chloroplast trans-acting factor of the psbD light-responsive promoter.TCP gene involved in heterochronic control of leaf differentiation.; plastid transcription factor 1 (PTF1); FUNCTIONS IN: sequence-specific DNA binding transcription factor activity; INVOLVED IN: cell differentiation, positive regulation of development, heterochronic, regulation of transcription, leaf morp…	2.55173
Global
27.3.52	RNA.regulation of transcription.Global transcription factor group	pgsc0003dmg400018250	Transcript	(q8h6b1|spt16_maize : 1316.0) FACT complex subunit SPT16 (Facilitates chromatin transcription complex subunit SPT16) (Global transcription factor group C protein 102) - Zea mays (Maize) & (at4g10710 : 1305.0) encodes a component of the FAcilitates Chromatin Transcription (FACT) complex, SPT16.Along with SSRP1 binds to the promoter of FLC.; global transcription factor C (SPT16); INVOLVED IN: veget…	1.00462
AP2/EREBP
27.3.3	RNA.regulation of transcription.AP2/EREBP, APETALA2/Ethylene-responsive element binding protein family	pgsc0003dmg400002899	Transcript	(at1g19210 : 162.0) encodes a member of the DREB subfamily A-5 of ERF/AP2 transcription factor family. The protein contains one AP2 domain. There are 15 members in this subfamily including RAP2.1, RAP2.9 and RAP2.10.; Integrase-type DNA-binding superfamily protein; FUNCTIONS IN: DNA binding, sequence-specific DNA binding transcription factor activity; INVOLVED IN: regulation of transcription, DNA…	-2.20883
27.3.3	RNA.regulation of transcription.AP2/EREBP, APETALA2/Ethylene-responsive element binding protein family	pgsc0003dmg400005837	Transcript	(at1g64380 : 178.0) encodes a member of the DREB subfamily A-6 of ERF/AP2 transcription factor family. The protein contains one AP2 domain. There are 8 members in this subfamily including RAP2.4.; Integrase-type DNA-binding superfamily protein; CONTAINS InterPro DOMAIN/s: DNA-binding, integrase-type (InterPro:IPR016177), Pathogenesis-related transcriptional factor/ERF, DNA-binding (InterPro:IPR00…	1.63378
27.3.3	RNA.regulation of transcription.AP2/EREBP, APETALA2/Ethylene-responsive element binding protein family	pgsc0003dmg400022759	Transcript	(at5g52020 : 94.4) encodes a member of the DREB subfamily A-4 of ERF/AP2 transcription factor family. The protein contains one AP2 domain. There are 17 members in this subfamily including TINY.; Integrase-type DNA-binding superfamily protein; FUNCTIONS IN: DNA binding, transcription activator activity, sequence-specific DNA binding transcription factor activity; INVOLVED IN: defense response to f…	3.10394
27.3.3	RNA.regulation of transcription.AP2/EREBP, APETALA2/Ethylene-responsive element binding protein family	pgsc0003dmg400030228	Transcript	(at5g25390 : 147.0) encodes a member of the ERF (ethylene response factor) subfamily B-6 of ERF/AP2 transcription factor family. The protein contains one AP2 domain. There are 12 members in this subfamily including RAP2.11.; shine2 (SHN2); FUNCTIONS IN: DNA binding, sequence-specific DNA binding transcription factor activity; INVOLVED IN: regulation of transcription, DNA-dependent; LOCATED IN: mi…	2.02413
27.3.3	RNA.regulation of transcription.AP2/EREBP, APETALA2/Ethylene-responsive element binding protein family	pgsc0003dmg400030472	Transcript	(at4g27950 : 125.0) encodes a member of the ERF (ethylene response factor) subfamily B-5 of ERF/AP2 transcription factor family. The protein contains one AP2 domain. There are 7 members in this subfamily.; cytokinin response factor 4 (CRF4); CONTAINS InterPro DOMAIN/s: DNA-binding, integrase-type (InterPro:IPR016177), Pathogenesis-related transcriptional factor/ERF, DNA-binding (InterPro:IPR00147…	-1.07252
27.3.3	RNA.regulation of transcription.AP2/EREBP, APETALA2/Ethylene-responsive element binding protein family	pgsc0003dmg400031795	Transcript	(at3g16770 : 104.0) Encodes a member of the ERF (ethylene response factor) subfamily B-2 of the plant specific ERF/AP2 transcription factor family (RAP2.3). The protein contains one AP2 domain. There are 5 members in this subfamily including RAP2.2 AND RAP2.12.It is localized to the nucleus and acts as a transcriptional activator through the GCC-box. It has been identified as a suppressor of Bax-…	1.48244
27.3.3	RNA.regulation of transcription.AP2/EREBP, APETALA2/Ethylene-responsive element binding protein family	pgsc0003dmg400034101	Transcript	(at2g23340 : 155.0) encodes a member of the DREB subfamily A-5 of ERF/AP2 transcription factor family. The protein contains one AP2 domain. There are 16 members in this subfamily including RAP2.1, RAP2.9 and RAP2.10.; DREB and EAR motif protein 3 (DEAR3); FUNCTIONS IN: DNA binding, sequence-specific DNA binding transcription factor activity; INVOLVED IN: regulation of transcription, DNA-dependent…	-1.15553
G2-like
27.3.20	RNA.regulation of transcription.G2-like transcription factor family, GARP	pgsc0003dmg400031299	Transcript	(at3g24120 : 91.3) Homeodomain-like superfamily protein; CONTAINS InterPro DOMAIN/s: Homeodomain-like (InterPro:IPR009057), Myb, DNA-binding (InterPro:IPR014778), HTH transcriptional regulator, Myb-type, DNA-binding (InterPro:IPR017930), Myb-like DNA-binding domain, SHAQKYF class (InterPro:IPR006447), Homeodomain-related (InterPro:IPR012287); BEST Arabidopsis thaliana protein match is: Homeodomai…	1.02133
GRAS
27.3.21	RNA.regulation of transcription.GRAS transcription factor family	pgsc0003dmg400026643	Transcript	(q5ne24|nsp2_medtr : 103.0) Nodulation signaling pathway 2 protein - Medicago truncatula (Barrel medic) & (ipr005202 : 101.21844) Transcription factor GRAS & (at4g08250 : 92.0) GRAS family transcription factor; CONTAINS InterPro DOMAIN/s: Transcription factor GRAS (InterPro:IPR005202); BEST Arabidopsis thaliana protein match is: RGA-like protein 3 (TAIR:AT5G17490.1); Has 2377 Blast hits to 2344 p…	-1.12965
WRKY
27.3.32	RNA.regulation of transcription.WRKY domain transcription factor family	pgsc0003dmg400000064	Transcript	(at4g01250 : 125.0) member of WRKY Transcription Factor; Group II-e; WRKY22; CONTAINS InterPro DOMAIN/s: DNA-binding WRKY (InterPro:IPR003657); BEST Arabidopsis thaliana protein match is: WRKY family transcription factor (TAIR:AT4G23550.1); Has 3274 Blast hits to 2836 proteins in 187 species: Archae - 0; Bacteria - 0; Metazoa - 0; Fungi - 3; Plants - 3256; Viruses - 0; Other Eukaryotes - 15 (sour…	1.1255
27.3.32	RNA.regulation of transcription.WRKY domain transcription factor family	pgsc0003dmg400007387	Transcript	(at1g80840 : 80.9) Pathogen-induced transcription factor. Binds W-box sequences in vitro. Forms protein complexes with itself and with WRKY40 and WRKY60. Coexpression with WRKY18 or WRKY60 made plants more susceptible to both P. syringae and B. cinerea. WRKY18, WRKY40, and WRKY60 have partially redundant roles in response to the hemibiotrophic bacterial pathogen Pseudomonas syringae and the necro…	-2.15249
27.3.32	RNA.regulation of transcription.WRKY domain transcription factor family	pgsc0003dmg400017349	Transcript	(at1g29860 : 89.4) member of WRKY Transcription Factor; Group II-c; WRKY DNA-binding protein 71 (WRKY71); FUNCTIONS IN: sequence-specific DNA binding transcription factor activity; INVOLVED IN: regulation of transcription, DNA-dependent, regulation of transcription; EXPRESSED IN: stem; CONTAINS InterPro DOMAIN/s: DNA-binding WRKY (InterPro:IPR003657), Transcription factor, WRKY group IIc (InterPr…	1.24521
histone
28.1.3.2.3	DNA.synthesis/chromatin structure.histone.core.H3	pgsc0003dmg401006333	Transcript	(at4g40030 : 229.0) Histone superfamily protein; FUNCTIONS IN: DNA binding; INVOLVED IN: nucleosome assembly; LOCATED IN: nucleosome; EXPRESSED IN: 25 plant structures; EXPRESSED DURING: 16 growth stages; CONTAINS InterPro DOMAIN/s: Histone H3 (InterPro:IPR000164), Histone-fold (InterPro:IPR009072), Histone core (InterPro:IPR007125); BEST Arabidopsis thaliana protein match is: Histone superfamily…	-1.86531
bHLH
27.3.6	RNA.regulation of transcription.bHLH,Basic Helix-Loop-Helix family	pgsc0003dmg400006394	Transcript	(at5g65640 : 91.3) beta HLH protein 93 (bHLH093); FUNCTIONS IN: DNA binding, sequence-specific DNA binding transcription factor activity; INVOLVED IN: regulation of transcription; LOCATED IN: nucleus; EXPRESSED IN: 22 plant structures; EXPRESSED DURING: 13 growth stages; CONTAINS InterPro DOMAIN/s: Helix-loop-helix DNA-binding domain (InterPro:IPR001092), Helix-loop-helix DNA-binding (InterPro:IP…	3.1554
27.3.6	RNA.regulation of transcription.bHLH,Basic Helix-Loop-Helix family	pgsc0003dmg400020174	Transcript	(at5g48560 : 112.0) basic helix-loop-helix (bHLH) DNA-binding superfamily protein; FUNCTIONS IN: DNA binding, sequence-specific DNA binding transcription factor activity; INVOLVED IN: regulation of transcription; LOCATED IN: nucleus; EXPRESSED IN: 14 plant structures; EXPRESSED DURING: LP.06 six leaves visible, LP.04 four leaves visible, 4 anthesis, petal differentiation and expansion stage, LP.0…	1.51193
27.3.6	RNA.regulation of transcription.bHLH,Basic Helix-Loop-Helix family	pgsc0003dmg400023056	Transcript	(at5g39860 : 83.6) Encodes PRE1 (PACLOBUTRAZOL RESISTANCE1). PRE1 and IBH1 form a pair of antagonistic HLH/bHLH transcription factors that function downstream of BZR1 to mediate brassinosteroid regulation of cell elongation. BNQ1 is directly and negatively regulated by AP3 and PI in petals.Required for appropriate regulation of flowering time.; PACLOBUTRAZOL RESISTANCE1 (PRE1); FUNCTIONS IN: DNA …	-2.26029
27.3.6	RNA.regulation of transcription.bHLH,Basic Helix-Loop-Helix family	pgsc0003dmg400029728	Transcript	(at4g20970 : 91.7) basic helix-loop-helix (bHLH) DNA-binding superfamily protein; FUNCTIONS IN: DNA binding, sequence-specific DNA binding transcription factor activity; INVOLVED IN: defense response to fungus, regulation of transcription; LOCATED IN: nucleus; CONTAINS InterPro DOMAIN/s: Helix-loop-helix DNA-binding domain (InterPro:IPR001092), Helix-loop-helix DNA-binding (InterPro:IPR011598); B…	-1.38459
27.3.6	RNA.regulation of transcription.bHLH,Basic Helix-Loop-Helix family	pgsc0003dmg400030616	Transcript	(at5g65640 : 117.0) beta HLH protein 93 (bHLH093); FUNCTIONS IN: DNA binding, sequence-specific DNA binding transcription factor activity; INVOLVED IN: regulation of transcription; LOCATED IN: nucleus; EXPRESSED IN: 22 plant structures; EXPRESSED DURING: 13 growth stages; CONTAINS InterPro DOMAIN/s: Helix-loop-helix DNA-binding domain (InterPro:IPR001092), Helix-loop-helix DNA-binding (InterPro:I…	2.2051
AS2
27.3.37	RNA.regulation of transcription.AS2,Lateral Organ Boundaries Gene Family	pgsc0003dmg400007503	Transcript	(at1g07900 : 106.0) LOB domain-containing protein 1 (LBD1); CONTAINS InterPro DOMAIN/s: Lateral organ boundaries, LOB (InterPro:IPR004883); BEST Arabidopsis thaliana protein match is: LOB domain-containing protein 11 (TAIR:AT2G28500.1); Has 1035 Blast hits to 1030 proteins in 25 species: Archae - 0; Bacteria - 0; Metazoa - 0; Fungi - 0; Plants - 1035; Viruses - 0; Other Eukaryotes - 0 (source: NC…	-1.46772
27.3.37	RNA.regulation of transcription.AS2,Lateral Organ Boundaries Gene Family	pgsc0003dmg400008649	Transcript	(at1g31320 : 139.0) LOB domain-containing protein 4 (LBD4); CONTAINS InterPro DOMAIN/s: Lateral organ boundaries, LOB (InterPro:IPR004883); BEST Arabidopsis thaliana protein match is: ASYMMETRIC LEAVES 2-like 9 (TAIR:AT1G16530.1); Has 1039 Blast hits to 1034 proteins in 25 species: Archae - 0; Bacteria - 0; Metazoa - 0; Fungi - 0; Plants - 1039; Viruses - 0; Other Eukaryotes - 0 (source: NCBI BLi…	-3.01806
HSF
27.3.23	RNA.regulation of transcription.HSF,Heat-shock transcription factor family	pgsc0003dmg400032793	Transcript	(at2g26150 : 125.0) member of Heat Stress Transcription Factor (Hsf) family. Involved in response to misfolded protein accumulation in the cytosol. Regulated by alternative splicing and non-sense-mediated decay.; heat shock transcription factor A2 (HSFA2); FUNCTIONS IN: DNA binding, transcription activator activity, sequence-specific DNA binding transcription factor activity; INVOLVED IN: in 7 pr…	-1.52445
HB
27.3.22	RNA.regulation of transcription.HB,Homeobox transcription factor family	pgsc0003dmg400000248	Transcript	(at3g61890 : 196.0) Encodes a homeodomain leucine zipper class I (HD-Zip I) protein. Loss of function mutant has abnormally shaped leaves and stems.; homeobox 12 (HB-12); CONTAINS InterPro DOMAIN/s: Homeobox, conserved site (InterPro:IPR017970), Homeobox (InterPro:IPR001356), Homeodomain-like (InterPro:IPR009057), Helix-turn-helix motif, lambda-like repressor (InterPro:IPR000047), Leucine zipper,…	-1.95057
27.3.22	RNA.regulation of transcription.HB,Homeobox transcription factor family	pgsc0003dmg400005472	Transcript	(at2g46680 : 113.0) encodes a putative transcription factor that contains a homeodomain closely linked to a leucine zipper motif. Transcript is detected in all tissues examined. Is transcriptionally regulated in an ABA-dependent manner and may act in a signal transduction pathway which mediates a drought response.; homeobox 7 (HB-7); FUNCTIONS IN: transcription activator activity, sequence-specif…	-1.35491
27.3.22	RNA.regulation of transcription.HB,Homeobox transcription factor family	pgsc0003dmg400011810	Transcript	(gnl|cdd|34653 : 226.0) no description available & (at2g34710 : 127.0) Dominant PHB mutations cause transformation of abaxial leaf fates into adaxial leaf fates. Encodes a member of HD-Zip family which contains homeodomain-leucine zipper domains and domain similar to a mammalian sterol binding domain. Has overlapping functions with PHAVOLUTA, REVOLUTA and CORONA.; PHABULOSA (PHB); CONTAINS InterP…	1.2127
27.3.22	RNA.regulation of transcription.HB,Homeobox transcription factor family	pgsc0003dmg400016711	Transcript	(q9m6d9|stm_braol : 150.0) Homeobox protein Shootmeristemless - Brassica oleracea (Wild cabbage) & (at1g62360 : 149.0) Class I knotted-like homeodomain protein that is required for shoot apical meristem (SAM) formation during embryogenesis and for SAM function throughout the lifetime of the plant. Functions by preventing incorporation of cells in the meristem center into differentiating organ pri…	2.39184
27.3.22	RNA.regulation of transcription.HB,Homeobox transcription factor family	pgsc0003dmg400017640	Transcript	(at3g01470 : 147.0) Encodes a homeodomain leucine zipper class I (HD-Zip I) transcriptional activator involved in leaf development.; homeobox 1 (HB-1); FUNCTIONS IN: sequence-specific DNA binding, DNA binding, transcription activator activity, protein homodimerization activity, sequence-specific DNA binding transcription factor activity; INVOLVED IN: response to salt stress, response to blue ligh…	-1.09702
27.3.22	RNA.regulation of transcription.HB,Homeobox transcription factor family	pgsc0003dmg400026264	Transcript	(at4g16780 : 128.0) Encodes a homeodomain-leucine zipper protein that is rapidly and strongly induced by changes in the ratio of red to far-red light. It is also involved in cell expansion and cell proliferation and in the response to auxin.; homeobox protein 2 (HB-2); CONTAINS InterPro DOMAIN/s: HD-ZIP protein, N-terminal (InterPro:IPR006712), Helix-turn-helix motif, lambda-like repressor (Inter…	-1.31269
27.3.22	RNA.regulation of transcription.HB,Homeobox transcription factor family	pgsc0003dmg400026962	Transcript	(at1g73360 : 379.0) Encodes a homeobox-leucine zipper family protein belonging to the HD-ZIP IV family. It is involved in trichome branching.; homeodomain GLABROUS 11 (HDG11); CONTAINS InterPro DOMAIN/s: Homeobox, conserved site (InterPro:IPR017970), Homeobox (InterPro:IPR001356), Homeodomain-like (InterPro:IPR009057), Lipid-binding START (InterPro:IPR002913), Homeodomain-related (InterPro:IPR012…	1.31423
B3
27.3.41	RNA.regulation of transcription.B3 transcription factor family	pgsc0003dmg400008022	Transcript	(at5g42700 : 91.7) AP2/B3-like transcriptional factor family protein; FUNCTIONS IN: DNA binding; INVOLVED IN: regulation of transcription, DNA-dependent; LOCATED IN: cellular_component unknown; EXPRESSED IN: 8 plant structures; EXPRESSED DURING: 4 anthesis, F mature embryo stage, petal differentiation and expansion stage, E expanded cotyledon stage, D bilateral stage; CONTAINS InterPro DOMAIN/s: …	2.11776
bZIP
27.3.35	RNA.regulation of transcription.bZIP transcription factor family	pgsc0003dmg400012436	Transcript	(gnl|cdd|68872 : 214.0) no description available & (at3g58120 : 112.0) Encodes a member of the BZIP family of transcription factors. Forms heterodimers with the related protein AtbZIP34. Binds to G-boxes in vitro and is localized to the nucleus in onion epidermal cells.; BZIP61; FUNCTIONS IN: DNA binding, transcription activator activity, sequence-specific DNA binding transcription factor activit…	2.76869
27.3.35	RNA.regulation of transcription.bZIP transcription factor family	pgsc0003dmg400021431	Transcript	(at4g37730 : 123.0) basic leucine-zipper 7 (bZIP7); FUNCTIONS IN: DNA binding, sequence-specific DNA binding transcription factor activity; INVOLVED IN: regulation of transcription, DNA-dependent; EXPRESSED IN: 19 plant structures; EXPRESSED DURING: 7 growth stages; CONTAINS InterPro DOMAIN/s: Basic-leucine zipper (bZIP) transcription factor (InterPro:IPR004827), bZIP transcription factor, bZIP-1…	-1.12384
27.3.35	RNA.regulation of transcription.bZIP transcription factor family	pgsc0003dmg400026364	Transcript	(at1g08320 : 142.0) bZIP transcription factor family protein; FUNCTIONS IN: DNA binding, sequence-specific DNA binding transcription factor activity; INVOLVED IN: regulation of transcription, DNA-dependent; EXPRESSED IN: 9 plant structures; EXPRESSED DURING: 6 growth stages; CONTAINS InterPro DOMAIN/s: Basic-leucine zipper (bZIP) transcription factor (InterPro:IPR004827), bZIP transcription facto…	-1.29001
Aux/IAA
27.3.40	RNA.regulation of transcription.Aux/IAA family	pgsc0003dmg400019333	Transcript	(o24542|ax22d_phaau : 125.0) Auxin-induced protein 22D (Indole-3-acetic acid-induced protein ARG13) - Phaseolus aureus (Mung bean) (Vigna radiata) & (at5g43700 : 108.0) Auxin inducible protein similar to transcription factors.; AUXIN INDUCIBLE 2-11 (ATAUX2-11); CONTAINS InterPro DOMAIN/s: Aux/IAA-ARF-dimerisation (InterPro:IPR011525), AUX/IAA protein (InterPro:IPR003311); BEST Arabidopsis thalian…	1.11009
C2C2(Zn) CO-like
27.3.7	RNA.regulation of transcription.C2C2(Zn) CO-like, Constans-like zinc finger family	pgsc0003dmg400026181	Transcript	(at4g27310 : 118.0) B-box type zinc finger family protein; FUNCTIONS IN: sequence-specific DNA binding transcription factor activity, zinc ion binding; INVOLVED IN: regulation of transcription; LOCATED IN: intracellular; CONTAINS InterPro DOMAIN/s: Zinc finger, B-box (InterPro:IPR000315); BEST Arabidopsis thaliana protein match is: B-box type zinc finger family protein (TAIR:AT5G54470.1); Has 180…	-1.23628
27.3.7	RNA.regulation of transcription.C2C2(Zn) CO-like, Constans-like zinc finger family	pgsc0003dmg400030958	Transcript	(at4g39070 : 136.0) B-box zinc finger family protein; FUNCTIONS IN: sequence-specific DNA binding transcription factor activity, zinc ion binding; INVOLVED IN: response to karrikin, response to chitin, regulation of transcription; LOCATED IN: intracellular; EXPRESSED IN: 16 plant structures; EXPRESSED DURING: 10 growth stages; CONTAINS InterPro DOMAIN/s: Zinc finger, B-box (InterPro:IPR000315); B…	1.49364
C2C2(Zn) DOF
27.3.8	RNA.regulation of transcription.C2C2(Zn) DOF zinc finger family	pgsc0003dmg400010027	Transcript	(at5g65590 : 117.0) Dof-type zinc finger DNA-binding family protein; FUNCTIONS IN: DNA binding, sequence-specific DNA binding transcription factor activity; INVOLVED IN: regulation of transcription; LOCATED IN: chloroplast; CONTAINS InterPro DOMAIN/s: Zinc finger, Dof-type (InterPro:IPR003851); BEST Arabidopsis thaliana protein match is: OBF binding protein 4 (TAIR:AT5G60850.1); Has 1807 Blast hi…	-4.70964
MADS
27.3.24	RNA.regulation of transcription.MADS box transcription factor family	pgsc0003dmg400004081	Transcript	(q42429|agl8_soltu : 121.0) Agamous-like MADS-box protein AGL8 homolog (POTM1-1) - Solanum tuberosum (Potato) & (at5g60910 : 114.0) MADS box gene negatively regulated by APETALA1; AGAMOUS-like 8 (AGL8); FUNCTIONS IN: sequence-specific DNA binding transcription factor activity; INVOLVED IN: positive regulation of flower development, maintenance of inflorescence meristem identity, fruit development…	-3.09593
27.3.24	RNA.regulation of transcription.MADS box transcription factor family	pgsc0003dmg401015205	Transcript	(at4g09960 : 100.0) a MADS box transcription factor expressed in the carpel and ovules; SEEDSTICK (STK); FUNCTIONS IN: protein binding, sequence-specific DNA binding transcription factor activity; INVOLVED IN: regulation of transcription, DNA-dependent, ovule development, carpel development; LOCATED IN: nucleus; EXPRESSED IN: 11 plant structures; EXPRESSED DURING: 4 anthesis, C globular stage, pe…	-1.6223
C2C2(Zn) GATA
27.3.9	RNA.regulation of transcription.C2C2(Zn) GATA transcription factor family	pgsc0003dmg400008022	Transcript	(at5g42700 : 91.7) AP2/B3-like transcriptional factor family protein; FUNCTIONS IN: DNA binding; INVOLVED IN: regulation of transcription, DNA-dependent; LOCATED IN: cellular_component unknown; EXPRESSED IN: 8 plant structures; EXPRESSED DURING: 4 anthesis, F mature embryo stage, petal differentiation and expansion stage, E expanded cotyledon stage, D bilateral stage; CONTAINS InterPro DOMAIN/s: …	2.11776
27.3.9	RNA.regulation of transcription.C2C2(Zn) GATA transcription factor family	pgsc0003dmg400023341	Transcript	(at3g54810 : 140.0) Encodes a protein containing a GATA type zinc finger domain that is expressed in the embryo axis and involved in germination. Mutants have a reduced rate of germination even when stratified.; BLUE MICROPYLAR END 3 (BME3); CONTAINS InterPro DOMAIN/s: Zinc finger, NHR/GATA-type (InterPro:IPR013088), Transcription factor, GATA, plant (InterPro:IPR016679), Zinc finger, GATA-type (…	2.52767
27.3.9	RNA.regulation of transcription.C2C2(Zn) GATA transcription factor family	pgsc0003dmg400026025	Transcript	(at3g60530 : 184.0) Encodes a member of the GATA factor family of zinc finger transcription factors.; GATA transcription factor 4 (GATA4); CONTAINS InterPro DOMAIN/s: Zinc finger, NHR/GATA-type (InterPro:IPR013088), Transcription factor, GATA, plant (InterPro:IPR016679), Zinc finger, GATA-type (InterPro:IPR000679); BEST Arabidopsis thaliana protein match is: GATA transcription factor 2 (TAIR:AT2G…	1.17035
MYB
27.3.25	RNA.regulation of transcription.MYB domain transcription factor family	pgsc0003dmg402004611	Transcript	(at5g49620 : 118.0) Member of the R2R3 factor gene family.; myb domain protein 78 (MYB78); CONTAINS InterPro DOMAIN/s: SANT, DNA-binding (InterPro:IPR001005), Homeodomain-like (InterPro:IPR009057), Myb, DNA-binding (InterPro:IPR014778), Myb transcription factor (InterPro:IPR015495), Homeodomain-related (InterPro:IPR012287), HTH transcriptional regulator, Myb-type, DNA-binding (InterPro:IPR017930)…	-3.87896
27.3.25	RNA.regulation of transcription.MYB domain transcription factor family	pgsc0003dmg400008834	Transcript	(at2g37630 : 430.0) Encodes a MYB-domain protein involved in specification of the leaf proximodistal axis. Mutation results in lobed and dissected leaves with a characteristic asymmetry. Homologous to the Antirrhinum PHANTASTICA (PHAN) and maize ROUGH SHEATH2 (RS2) genes Asymmetric placement of auxin response at the distal leaf tip precedes visible asymmetric leaf growth. Acts alongside AXR1 to e…	1.00312
27.3.25	RNA.regulation of transcription.MYB domain transcription factor family	pgsc0003dmg400011250	Transcript	(at4g21440 : 114.0) Encodes a MYB transcription factor involved in wounding and osmotic stress response. Member of the R2R3 factor gene family.; MYB-like 102 (MYB102); CONTAINS InterPro DOMAIN/s: SANT, DNA-binding (InterPro:IPR001005), Homeodomain-like (InterPro:IPR009057), Myb, DNA-binding (InterPro:IPR014778), HTH transcriptional regulator, Myb-type, DNA-binding (InterPro:IPR017930), Homeodomai…	-1.40305
27.3.25	RNA.regulation of transcription.MYB domain transcription factor family	pgsc0003dmg400013215	Transcript	(at4g38620 : 187.0) Encodes a R2R3 MYB protein which is involved in the response to UV-B. It functions as a repressor of target gene expression. One of its target genes encodes cinnamate 4-hydroxylase; mutants accumulate sinapate esters in their leaves. MYB4 binds to its own promoter and represses its own expression. Nuclear localization of MYB4 depends on the action of the beta importin SAD2.; m…	-1.02146
27.3.25	RNA.regulation of transcription.MYB domain transcription factor family	pgsc0003dmg400015668	Transcript	(at5g16600 : 114.0) Encodes a putative transcription factor (MYB43).; myb domain protein 43 (MYB43); CONTAINS InterPro DOMAIN/s: SANT, DNA-binding (InterPro:IPR001005), Homeodomain-like (InterPro:IPR009057), Myb, DNA-binding (InterPro:IPR014778), HTH transcriptional regulator, Myb-type, DNA-binding (InterPro:IPR017930), Homeodomain-related (InterPro:IPR012287), Myb transcription factor (InterPro:…	1.33535
27.3.25	RNA.regulation of transcription.MYB domain transcription factor family	pgsc0003dmg400018279	Transcript	(at4g01680 : 219.0) Encodes a putative transcription factor (MYB55).; myb domain protein 55 (MYB55); CONTAINS InterPro DOMAIN/s: SANT, DNA-binding (InterPro:IPR001005), Homeodomain-like (InterPro:IPR009057), Myb, DNA-binding (InterPro:IPR014778), HTH transcriptional regulator, Myb-type, DNA-binding (InterPro:IPR017930), Homeodomain-related (InterPro:IPR012287), Myb transcription factor (InterPro:…	1.29844
27.3.25	RNA.regulation of transcription.MYB domain transcription factor family	pgsc0003dmg400027418	Transcript	(p93417|gam1_orysa : 153.0) Transcription factor GAMYB (OsGAMyb) - Oryza sativa (Rice) & (at3g11440 : 148.0) Member of the R2R3-MYB gene family. Similar to GA-induced Barley myb gene. May be induced during germination in response to GA. Double mutants with MYB33 are male sterile, showing defects in pollen development and anther development. Contains a binding site for miRNA159 and may be spatiall…	1.13619
27.3.25	RNA.regulation of transcription.MYB domain transcription factor family	pgsc0003dmg400030324	Transcript	(at1g07540 : 115.0) Arabidopsis thaliana telomere-binding protein, putative (At1g07540); TRF-like 2 (TRFL2); FUNCTIONS IN: DNA binding; INVOLVED IN: regulation of transcription; EXPRESSED IN: petal, leaf whorl, flower; EXPRESSED DURING: 4 anthesis, petal differentiation and expansion stage; CONTAINS InterPro DOMAIN/s: SANT, DNA-binding (InterPro:IPR001005), Homeodomain-like (InterPro:IPR009057), …	-1.25757
C2H2
27.3.11	RNA.regulation of transcription.C2H2 zinc finger family	pgsc0003dmg400000418	Transcript	(at2g28200 : 154.0) C2H2-type zinc finger family protein; FUNCTIONS IN: sequence-specific DNA binding transcription factor activity, zinc ion binding, nucleic acid binding; INVOLVED IN: regulation of transcription; LOCATED IN: intracellular; EXPRESSED IN: 20 plant structures; EXPRESSED DURING: 11 growth stages; CONTAINS InterPro DOMAIN/s: Zinc finger, C2H2-like (InterPro:IPR015880), Zinc finger, …	-1.38924
27.3.11	RNA.regulation of transcription.C2H2 zinc finger family	pgsc0003dmg400008110	Transcript	(at3g45260 : 242.0) C2H2-like zinc finger protein; FUNCTIONS IN: sequence-specific DNA binding transcription factor activity, zinc ion binding, nucleic acid binding; INVOLVED IN: regulation of transcription; LOCATED IN: intracellular; EXPRESSED IN: 13 plant structures; EXPRESSED DURING: 9 growth stages; CONTAINS InterPro DOMAIN/s: Zinc finger, C2H2-like (InterPro:IPR015880), Zinc finger, C2H2-typ…	1.00361
27.3.11	RNA.regulation of transcription.C2H2 zinc finger family	pgsc0003dmg400011548	Transcript	(at1g27730 : 137.0) Related to Cys2/His2-type zinc-finger proteins found in higher plants. Compensated for a subset of calcineurin deficiency in yeast. Salt tolerance produced by ZAT10 appeared to be partially dependent on ENA1/PMR2, a P-type ATPase required for Li+ and Na+ efflux in yeast. The protein is localized to the nucleus, acts as a transcriptional repressor and is responsive to chitin ol…	-1.56257
27.3.11	RNA.regulation of transcription.C2H2 zinc finger family	pgsc0003dmg400019231	Transcript	(at5g54630 : 331.0) zinc finger protein-related; FUNCTIONS IN: sequence-specific DNA binding transcription factor activity; INVOLVED IN: regulation of transcription; LOCATED IN: intracellular; EXPRESSED IN: 21 plant structures; EXPRESSED DURING: 13 growth stages; CONTAINS InterPro DOMAIN/s: Zinc finger, C2H2-like (InterPro:IPR015880), Zinc finger, C2H2-type (InterPro:IPR007087); BEST Arabidopsis …	1.64237
27.3.11	RNA.regulation of transcription.C2H2 zinc finger family	pgsc0003dmg400021508	Transcript	(at1g27730 : 132.0) Related to Cys2/His2-type zinc-finger proteins found in higher plants. Compensated for a subset of calcineurin deficiency in yeast. Salt tolerance produced by ZAT10 appeared to be partially dependent on ENA1/PMR2, a P-type ATPase required for Li+ and Na+ efflux in yeast. The protein is localized to the nucleus, acts as a transcriptional repressor and is responsive to chitin ol…	-1.33401
27.3.11	RNA.regulation of transcription.C2H2 zinc finger family	pgsc0003dmg400030311	Transcript	(at3g53600 : 112.0) C2H2-type zinc finger family protein; FUNCTIONS IN: sequence-specific DNA binding transcription factor activity, zinc ion binding, nucleic acid binding; INVOLVED IN: response to chitin, regulation of transcription; LOCATED IN: intracellular; CONTAINS InterPro DOMAIN/s: Zinc finger, C2H2-like (InterPro:IPR015880), Zinc finger, C2H2-type (InterPro:IPR007087); BEST Arabidopsis th…	2.95189
27.3.11	RNA.regulation of transcription.C2H2 zinc finger family	pgsc0003dmg401030312	Transcript	(at3g46070 : 119.0) C2H2-type zinc finger family protein; FUNCTIONS IN: sequence-specific DNA binding transcription factor activity, zinc ion binding, nucleic acid binding; INVOLVED IN: regulation of transcription; LOCATED IN: intracellular; EXPRESSED IN: root, flower; EXPRESSED DURING: petal differentiation and expansion stage; CONTAINS InterPro DOMAIN/s: Zinc finger, C2H2-like (InterPro:IPR0158…	1.87782
27.3.11	RNA.regulation of transcription.C2H2 zinc finger family	pgsc0003dmg400034322	Transcript	(at1g27730 : 139.0) Related to Cys2/His2-type zinc-finger proteins found in higher plants. Compensated for a subset of calcineurin deficiency in yeast. Salt tolerance produced by ZAT10 appeared to be partially dependent on ENA1/PMR2, a P-type ATPase required for Li+ and Na+ efflux in yeast. The protein is localized to the nucleus, acts as a transcriptional repressor and is responsive to chitin ol…	-1.35909
27.3.11	RNA.regulation of transcription.C2H2 zinc finger family	pgsc0003dmg400041467	Transcript	(at1g27730 : 142.0) Related to Cys2/His2-type zinc-finger proteins found in higher plants. Compensated for a subset of calcineurin deficiency in yeast. Salt tolerance produced by ZAT10 appeared to be partially dependent on ENA1/PMR2, a P-type ATPase required for Li+ and Na+ efflux in yeast. The protein is localized to the nucleus, acts as a transcriptional repressor and is responsive to chitin ol…	-1.57304
MYB-related
27.3.26	RNA.regulation of transcription.MYB-related transcription factor family	pgsc0003dmg400024572	Transcript	(at1g74840 : 106.0) Homeodomain-like superfamily protein; FUNCTIONS IN: DNA binding, sequence-specific DNA binding transcription factor activity; INVOLVED IN: in 9 processes; LOCATED IN: chloroplast; EXPRESSED IN: 22 plant structures; EXPRESSED DURING: 13 growth stages; CONTAINS InterPro DOMAIN/s: SANT, DNA-binding (InterPro:IPR001005), Homeodomain-like (InterPro:IPR009057), Myb, DNA-binding (Int…	-1.28372
NAC
27.3.27	RNA.regulation of transcription.NAC domain transcription factor family	pgsc0003dmg400019293	Transcript	(at3g15510 : 192.0) Note of caution: not to be confused with another protein (AtNAC6 locus AT5G39610) which on occasion has also been referred to as AtNAC2.; NAC domain containing protein 2 (NAC2); FUNCTIONS IN: sequence-specific DNA binding transcription factor activity; INVOLVED IN: multicellular organismal development, regulation of transcription; LOCATED IN: cellular_component unknown; EXPRES…	-2.56722
27.3.27	RNA.regulation of transcription.NAC domain transcription factor family	pgsc0003dmg400026332	Transcript	(at5g22380 : 149.0) NAC domain containing protein 90 (NAC090); FUNCTIONS IN: sequence-specific DNA binding transcription factor activity; INVOLVED IN: multicellular organismal development, regulation of transcription; LOCATED IN: cellular_component unknown; EXPRESSED IN: 7 plant structures; EXPRESSED DURING: 8 growth stages; CONTAINS InterPro DOMAIN/s: No apical meristem (NAM) protein (InterPro:I…	1.6983
27.3.27	RNA.regulation of transcription.NAC domain transcription factor family	pgsc0003dmg402027023	Transcript	(at1g33060 : 139.0) NAC 014 (NAC014); FUNCTIONS IN: sequence-specific DNA binding transcription factor activity; INVOLVED IN: multicellular organismal development, regulation of transcription; LOCATED IN: cellular_component unknown; EXPRESSED IN: 14 plant structures; EXPRESSED DURING: 8 growth stages; CONTAINS InterPro DOMAIN/s: No apical meristem (NAM) protein (InterPro:IPR003441); BEST Arabidop…	1.38261
ELF3
27.3.47	RNA.regulation of transcription.ELF3	pgsc0003dmg400004837	Transcript	(at3g21320 : 102.0) BEST Arabidopsis thaliana protein match is: hydroxyproline-rich glycoprotein family protein (TAIR:AT2G25930.1); Has 63 Blast hits to 58 proteins in 21 species: Archae - 0; Bacteria - 0; Metazoa - 3; Fungi - 0; Plants - 58; Viruses - 0; Other Eukaryotes - 2 (source: NCBI BLink). & (reliability: 194.8) & (original description: no original description)	1.51828
SET-domain
27.3.69	RNA.regulation of transcription.SET-domain transcriptional regulator family	pgsc0003dmg401011157	Transcript	(at4g30860 : 80.5) Encodes a member of the trxG protein family. Contains a SET domain which is known to be involved in modification of histone tails by methylation. Interacts physically with AMS, but the implications of this interaction are unknown.Overexpression results in plieotrophic developmental defects.; SET domain group 4 (SDG4); CONTAINS InterPro DOMAIN/s: SET domain (InterPro:IPR001214),…	1.21129
General
27.3.50	RNA.regulation of transcription.General Transcription	pgsc0003dmg400021403	Transcript	(at2g22840 : 151.0) Growth regulating factor encoding transcription activator. One of the nine members of a GRF gene family, containing nuclear targeting domain. Mutants result in smaller leaves indicating the role of the gene in leaf development. Expressed in root, shoot and flower; growth-regulating factor 1 (GRF1); CONTAINS InterPro DOMAIN/s: Glutamine-Leucine-Glutamine, QLQ (InterPro:IPR01497…	1.32842
Putative DNA-binding
27.3.67	RNA.regulation of transcription.putative transcription regulator	pgsc0003dmg400005409	Transcript	(at3g54400 : 356.0) Eukaryotic aspartyl protease family protein; FUNCTIONS IN: aspartic-type endopeptidase activity; INVOLVED IN: proteolysis; LOCATED IN: apoplast, cell wall, chloroplast, plant-type cell wall; EXPRESSED IN: 21 plant structures; EXPRESSED DURING: 14 growth stages; CONTAINS InterPro DOMAIN/s: Peptidase aspartic (InterPro:IPR021109), Peptidase aspartic, catalytic (InterPro:IPR00900…	2.34771
27.3.67	RNA.regulation of transcription.putative transcription regulator	pgsc0003dmg400023721	Transcript	(at2g41870 : 122.0) Remorin family protein; CONTAINS InterPro DOMAIN/s: Remorin, C-terminal (InterPro:IPR005516); BEST Arabidopsis thaliana protein match is: Remorin family protein (TAIR:AT3G57540.1); Has 469 Blast hits to 467 proteins in 36 species: Archae - 0; Bacteria - 7; Metazoa - 9; Fungi - 6; Plants - 437; Viruses - 0; Other Eukaryotes - 10 (source: NCBI BLink). & (reliability: 244.0) & (o…	-1.26347
27.3.67	RNA.regulation of transcription.putative transcription regulator	pgsc0003dmg400027238	Transcript	(at2g41870 : 117.0) Remorin family protein; CONTAINS InterPro DOMAIN/s: Remorin, C-terminal (InterPro:IPR005516); BEST Arabidopsis thaliana protein match is: Remorin family protein (TAIR:AT3G57540.1); Has 469 Blast hits to 467 proteins in 36 species: Archae - 0; Bacteria - 7; Metazoa - 9; Fungi - 6; Plants - 437; Viruses - 0; Other Eukaryotes - 10 (source: NCBI BLink). & (gnl|cdd|34653 : 97.1) no…	-1.12062
Unclassified
27.3.99	RNA.regulation of transcription.unclassified	pgsc0003dmg400000807	Transcript	(at3g25700 : 527.0) Eukaryotic aspartyl protease family protein; FUNCTIONS IN: aspartic-type endopeptidase activity; INVOLVED IN: proteolysis; CONTAINS InterPro DOMAIN/s: Peptidase aspartic (InterPro:IPR021109), Peptidase aspartic, catalytic (InterPro:IPR009007), Peptidase A1 (InterPro:IPR001461); BEST Arabidopsis thaliana protein match is: Eukaryotic aspartyl protease family protein (TAIR:AT2G42…	1.66533
27.3.99	RNA.regulation of transcription.unclassified	pgsc0003dmg400002046	Transcript	(at1g09750 : 440.0) Eukaryotic aspartyl protease family protein; FUNCTIONS IN: aspartic-type endopeptidase activity; INVOLVED IN: proteolysis; LOCATED IN: apoplast, cell wall, plant-type cell wall; EXPRESSED IN: 22 plant structures; EXPRESSED DURING: 14 growth stages; CONTAINS InterPro DOMAIN/s: Peptidase aspartic (InterPro:IPR021109), Peptidase aspartic, catalytic (InterPro:IPR009007), Peptidase…	2.23728
27.3.99	RNA.regulation of transcription.unclassified	pgsc0003dmg400003948	Transcript	(at4g12040 : 167.0) A20/AN1-like zinc finger family protein; FUNCTIONS IN: DNA binding, zinc ion binding; INVOLVED IN: biological_process unknown; LOCATED IN: cellular_component unknown; EXPRESSED IN: 23 plant structures; EXPRESSED DURING: 15 growth stages; CONTAINS InterPro DOMAIN/s: Zinc finger, AN1-type (InterPro:IPR000058), Zinc finger, A20-type (InterPro:IPR002653); BEST Arabidopsis thaliana…	-1.19284
27.3.99	RNA.regulation of transcription.unclassified	pgsc0003dmg400005409	Transcript	(at3g54400 : 356.0) Eukaryotic aspartyl protease family protein; FUNCTIONS IN: aspartic-type endopeptidase activity; INVOLVED IN: proteolysis; LOCATED IN: apoplast, cell wall, chloroplast, plant-type cell wall; EXPRESSED IN: 21 plant structures; EXPRESSED DURING: 14 growth stages; CONTAINS InterPro DOMAIN/s: Peptidase aspartic (InterPro:IPR021109), Peptidase aspartic, catalytic (InterPro:IPR00900…	2.34771
27.3.99	RNA.regulation of transcription.unclassified	pgsc0003dmg402008010	Transcript	(at1g45207 : 179.0) Remorin family protein; FUNCTIONS IN: molecular_function unknown; INVOLVED IN: biological_process unknown; LOCATED IN: plasma membrane; CONTAINS InterPro DOMAIN/s: Remorin, C-terminal (InterPro:IPR005516); BEST Arabidopsis thaliana protein match is: Remorin family protein (TAIR:AT4G36970.1); Has 35333 Blast hits to 34131 proteins in 2444 species: Archae - 798; Bacteria - 22429…	1.35768
27.3.99	RNA.regulation of transcription.unclassified	pgsc0003dmg400008110	Transcript	(at3g45260 : 242.0) C2H2-like zinc finger protein; FUNCTIONS IN: sequence-specific DNA binding transcription factor activity, zinc ion binding, nucleic acid binding; INVOLVED IN: regulation of transcription; LOCATED IN: intracellular; EXPRESSED IN: 13 plant structures; EXPRESSED DURING: 9 growth stages; CONTAINS InterPro DOMAIN/s: Zinc finger, C2H2-like (InterPro:IPR015880), Zinc finger, C2H2-typ…	1.00361
27.3.99	RNA.regulation of transcription.unclassified	pgsc0003dmg400009915	Transcript	(at4g15080 : 153.0) DHHC-type zinc finger family protein; FUNCTIONS IN: zinc ion binding; INVOLVED IN: biological_process unknown; LOCATED IN: plasma membrane; CONTAINS InterPro DOMAIN/s: Zinc finger, DHHC-type (InterPro:IPR001594); BEST Arabidopsis thaliana protein match is: DHHC-type zinc finger family protein (TAIR:AT3G22180.1); Has 30201 Blast hits to 17322 proteins in 780 species: Archae - 1…	1.26967
27.3.99	RNA.regulation of transcription.unclassified	pgsc0003dmg401011001	Transcript	(at2g37550 : 310.0) A member of ARF GAP domain (AGD), A thaliana has 15 members, grouped into four classes.; ARF-GAP domain 7 (AGD7); FUNCTIONS IN: ARF GTPase activator activity, DNA binding, zinc ion binding; INVOLVED IN: regulation of ARF GTPase activity; LOCATED IN: cytosol, nucleus; EXPRESSED IN: 25 plant structures; EXPRESSED DURING: 15 growth stages; CONTAINS InterPro DOMAIN/s: Arf GTPase a…	1.14479
27.3.99	RNA.regulation of transcription.unclassified	pgsc0003dmg400012137	Transcript	(at4g24015 : 80.1) RING/U-box superfamily protein; FUNCTIONS IN: zinc ion binding; INVOLVED IN: biological_process unknown; LOCATED IN: cellular_component unknown; CONTAINS InterPro DOMAIN/s: Zinc finger, RING-type (InterPro:IPR001841); BEST Arabidopsis thaliana protein match is: RING/U-box superfamily protein (TAIR:AT4G10150.1); Has 35333 Blast hits to 34131 proteins in 2444 species: Archae - 79…	-1.27764
27.3.99	RNA.regulation of transcription.unclassified	pgsc0003dmg400014607	Transcript	(at5g37540 : 516.0) Eukaryotic aspartyl protease family protein; FUNCTIONS IN: aspartic-type endopeptidase activity; INVOLVED IN: proteolysis; LOCATED IN: endomembrane system; EXPRESSED IN: 22 plant structures; EXPRESSED DURING: 13 growth stages; CONTAINS InterPro DOMAIN/s: Peptidase aspartic (InterPro:IPR021109), Peptidase aspartic, catalytic (InterPro:IPR009007), Peptidase A1 (InterPro:IPR00146…	1.45959
27.3.99	RNA.regulation of transcription.unclassified	pgsc0003dmg400016400	Transcript	(at2g02160 : 193.0) CCCH-type zinc finger family protein; FUNCTIONS IN: zinc ion binding, nucleic acid binding; INVOLVED IN: biological_process unknown; LOCATED IN: cellular_component unknown; EXPRESSED IN: 24 plant structures; EXPRESSED DURING: 13 growth stages; CONTAINS InterPro DOMAIN/s: Zinc finger, CCCH-type (InterPro:IPR000571); Has 10885 Blast hits to 7444 proteins in 511 species: Archae -…	-1.02246
27.3.99	RNA.regulation of transcription.unclassified	pgsc0003dmg402023644	Transcript	(at4g24630 : 157.0) DHHC-type zinc finger family protein; FUNCTIONS IN: receptor activity, zinc ion binding; INVOLVED IN: multicellular organismal development; LOCATED IN: plasma membrane; EXPRESSED IN: 12 plant structures; EXPRESSED DURING: 8 growth stages; CONTAINS InterPro DOMAIN/s: Zinc finger, DHHC-type (InterPro:IPR001594), Plexin-like fold (InterPro:IPR016201); BEST Arabidopsis thaliana pr…	1.38653
27.3.99	RNA.regulation of transcription.unclassified	pgsc0003dmg400024539	Transcript	(at5g61010 : 469.0) A member of EXO70 gene family, putative exocyst subunits, conserved in land plants. Arabidopsis thaliana contains 23 putative EXO70 genes, which can be classified into eight clusters on the phylogenetic tree.; exocyst subunit exo70 family protein E2 (EXO70E2); INVOLVED IN: exocytosis, vesicle docking involved in exocytosis; LOCATED IN: cytosol, exocyst; EXPRESSED IN: 20 plant …	1.01502
27.3.99	RNA.regulation of transcription.unclassified	pgsc0003dmg400037894	Transcript	(at1g09750 : 477.0) Eukaryotic aspartyl protease family protein; FUNCTIONS IN: aspartic-type endopeptidase activity; INVOLVED IN: proteolysis; LOCATED IN: apoplast, cell wall, plant-type cell wall; EXPRESSED IN: 22 plant structures; EXPRESSED DURING: 14 growth stages; CONTAINS InterPro DOMAIN/s: Peptidase aspartic (InterPro:IPR021109), Peptidase aspartic, catalytic (InterPro:IPR009007), Peptidase…	6.52882
