# Supplementary material for: Physiological and Transcriptomic Analyses Elucidate That Exogenous Calcium Can Relieve Injuries to Potato Plants (Solanum tuberosum L.) under Weak Light
Source: Int J Mol Sci. 2019 Oct 16;20(20):5133. doi: 10.3390/ijms20205133 (PMC6829426; doi:10.3390/ijms20205133)
Supplement: Supplementary file 1 [file ijms-20-05133-s001.zip › Table S2.xlsx]

## Sheet: Sheet1
Table S2. Identities and analysis of DEGs enriched in plant hormone and weak light relative genes of ZH-vs-RH.
Gene ID	Fold Change	Pval	Up/Down	Annotation		Note (gene name)
PGSC0003DMG400005613	2.0674	0.00710796	Up	Protein ubiquitination		Light
PGSC0003DMG400019000	3.06949	0.0104223	Up	Protein ubiquitination		Light
PGSC0003DMG400028584	2.12627	0.00575125	Up	Plasma membrane, phototropism, protein ubiquitination		Light
PGSC0003DMG400026264	0.40257	1.3902e-05	Down	Far-red light signaling pathway and phototransduction		Far-red light
PGSC0003DMG400030357	0.366765	1.38488e-06	Down	Red, far-red light phototransduction		Far-red light (ELF4-L1)
PGSC0003DMG401018368	4.38238	0.00124149	Up	Red, far-red light phototransduction		Far-red light
PGSC0003DMG402022640	0.447484	4.68876e-05	Down	Red light signaling pathway, response to red light		Far-red light
PGSC0003DMG400002901	2.96058	7.91787e-05	Up	Response to far red and red light		Far-red light (LHCA6)
PGSC0003DMG400026778	0.402757	0.00899716	Down	Shade avoidance, response to red light		Shade avoidance
PGSC0003DMG400005725	0.270482	2.92383e-11	Down	Positive regulation of shade avoidance		Shade avoidance
PGSC0003DMG400003036	2.1822	0.0195066	Up	Calmodulin binding protein		Calcium regulation
PGSC0003DMG400005063	5.27852	0.0242686	Up	Calcium ion binding		Calcium regulation
PGSC0003DMG400008141	2.00119	0.00415326	Up	Calcium-transporting ATPase activity and calmodulin binding		Calcium regulation
PGSC0003DMG400009086	2.32811	0.00417911	Up	Calmodulin binding		Calcium regulation
PGSC0003DMG400012696	2.5721	1.01875e-06	Up	Calcium-transporting ATPase activity		Calcium regulation
PGSC0003DMG400013022	4.10911	0.0160336	Up	Calcium ion transmembrane transporter activity		Calcium regulation
PGSC0003DMG400015310	0.437365	0.0065199	Down	Calmodulin-binding protein		Calcium regulation
PGSC0003DMG400018884	3.20756	5.48182e-07	Up	Calcium ion binding		Calcium regulation
PGSC0003DMG400019243	3.3275	0.000687304	Up	Calcium ion binding		Calcium regulation
PGSC0003DMG400019432	2.04927	0.0408066	Up	Calcium ion binding protein		Calcium regulation
PGSC0003DMG400021421	3.79477	0.0146721	Up	Calcium ion transmembrane transporter activity		Calcium regulation
PGSC0003DMG400022340	2.86054	0.00171282	Up	Calcium ion binding		Calcium regulation
PGSC0003DMG400023027	2.41855	0.00597082	Up	Calcium ion binding		Calcium regulation
PGSC0003DMG400024475	5.15055	9.69712e-16	Up	Calmodulin binding		Calcium regulation
PGSC0003DMG400025000	4.88768	0.0014608	Up	Calcium ion binding		Calcium regulation
PGSC0003DMG400030608	3.73765	0.00605763	Up	Calcium ion binding		Calcium regulation
PGSC0003DMG400030892	2.00819	0.037452	Up	Calcium ion binding		Calcium regulation
PGSC0003DMG400028189	3.23492	0.00223042	Up	Calmodulin binding protein		Calcium regulation
PGSC0003DMG400023850	2.46898	0.0301739	Up	2-oxoglutarate-dependent dioxygenase		Gibberellin
PGSC0003DMG400024137	3.01722	0.0114648	Up	Copalyl diphosphate synthase		Gibberellin
PGSC0003DMG400005698	0.270799	9.11807e-06	Down	Gibberellin 3-beta-dioxygenase activity		Gibberellin
PGSC0003DMG400009021	7.23915	0.0244034	Up	Gibberellin 2-beta-dioxygenase activity	Gibberellin (ATGA2OX4)
PGSC0003DMG400007621	4.56359	0.00125755	Up	GAST1 protein		Gibberellin
PGSC0003DMG402015689	0.40468	0.031882	Down	Protein RSI-1		Gibberellin (GASA5)
PGSC0003DMG402019533	17.644	0.0350688	Up	Gibberellic acid mediated signaling pathway		Gibberellin
PGSC0003DMG400033044	8.95666	0.000142717	Up	Gibberellic acid mediated signaling pathway		Gibberellin
PGSC0003DMG401030252	0.392197	0.0214484	Down	Methyltransferase activity		Salicylic acid
PGSC0003DMG400026364	0.408947	0.0315233	Down	BZip protein AtbZip21		Salicylic acid
PGSC0003DMG400005111	0.312599	0.00544803	Down	PR1 protein, response to biotic stimulus		Salicylic acid
PGSC0003DMG400005113	0.203568	0.000131366	Down	PR1 protein, response to biotic stimulus		Salicylic acid
PGSC0003DMG401024691	3.15356	0.000518298	Up	Lipoxygenase		Jasmonic acid
PGSC0003DMG400024910	24.3148	0.00732121	Up	12-oxophytodienoate reductase		Jasmonic acid
PGSC0003DMG400000277	0.188403	0.0111078	Down	Cytokinin dehydrogenase activity		Cytokinin
PGSC0003DMG400012701	0.482295	0.000595836	Down	Cytokinin catabolic process, cytokinin dehydrogenase activity		Cytokinin
PGSC0003DMG400030823	2.35806	0.0254779	Up	UDP-glucosyltransferase activity		Cytokinin
PGSC0003DMG400018579	3.63154	0.00662618	Up	Cytokinin-activated signaling pathway		Cytokinin
PGSC0003DMG400029839	0.331212	0.0238814	Down	Cytokinin-activated signaling pathway, response to cytokinin		Cytokinin
PGSC0003DMG400017245	2.03664	0.00123617	Up	Ethylene biosynthetic process		Ethylene
PGSC0003DMG400017246	0.422683	0.000845968	Down	Ethylene biosynthetic process		Ethylene
PGSC0003DMG400017248	0.457891	0.00013473	Down	Ethylene biosynthetic process		Ethylene
PGSC0003DMG400012186	2.37028	0.0101083	Up	Ethylene biosynthetic process		Ethylene
PGSC0003DMG400012321	10.8863	0.00535301	Up	Ethylene biosynthetic process		Ethylene
PGSC0003DMG400010285	0.195946	3.2228e-06	Down	Ethylene-activated signaling pathway		Ethylene
PGSC0003DMG400013255	0.124147	0.0139733	Down	Ethylene-activated signaling pathway		Ethylene
PGSC0003DMG400014417	0.37732	0.000116871	Down	Ethylene-activated signaling pathway		Ethylene
PGSC0003DMG400016003	0.409432	0.0119871	Down	Ethylene-activated signaling pathway		Ethylene
PGSC0003DMG400017231	0.493054	0.000481905	Down	Ethylene-activated signaling pathway		Ethylene
PGSC0003DMG400022823	0.455231	0.000204021	Down	Ethylene-activated signaling pathway		Ethylene
PGSC0003DMG400026232	0.247129	0.00627327	Down	Ethylene-activated signaling pathway		Ethylene
PGSC0003DMG400026821	0.483842	0.0012039	Down	Ethylene-activated signaling pathway		Ethylene
PGSC0003DMG400030228	4.06748	6.8624e-05	Up	Ethylene-activated signaling pathway		Ethylene
PGSC0003DMG400034101	0.448902	0.000823595	Down	Ethylene-activated signaling pathway		Ethylene
PGSC0003DMG400036566	0.276516	0.0159795	Down	Ethylene-activated signaling pathway		Ethylene
PGSC0003DMG400040046	0.448947	0.0218409	Down	Ethylene-activated signaling pathway		Ethylene
PGSC0003DMG400000984	2.85876	0.0410725	Up	Brassinosteroid biosynthetic process		Brassinolide
PGSC0003DMG400000985	0.455146	0.00036498	Down	Brassinosteroid biosynthetic process		Brassinolide
PGSC0003DMG400025717	0.225799	0.00372521	Down	Brassinosteroid metabolic process		Brassinolide
PGSC0003DMG400028349	0.469608	0.00141162	Down	Brassinosteroid metabolic process		Brassinolide
PGSC0003DMG400011141	14.3484	1.11661e-05	Up	Brassinosteroid mediated signaling pathway		Brassinolide
PGSC0003DMG400016828	5.31418	0.0355726	Up	Phosphate-responsive 1 family protein		Brassinolide (EXL5)
PGSC0003DMG400001969	0.498155	0.000996374	Down	Carotenoid cleavage dioxygenase 4		Abscisic acid
PGSC0003DMG400027633	0.488239	0.0221893	Down	Abscisic acid biosynthetic process		Abscisic acid
PGSC0003DMG400028244	40.8781	0.00156524	Up	Short chain alcohol dehydrogenase		Abscisic acid
PGSC0003DMG400010173	2.63818	0.046907	Up	Avr9/Cf-9 rapidly elicited protein 140		Abscisic acid
PGSC0003DMG400016742	0.302556	6.32156e-08	Down	Negative regulation of abscisic acid-activated signaling pathway		Abscisic acid (ATTSPO)
PGSC0003DMG400035200	0.371319	3.43591e-05	Down	Response to abscisic acid		Abscisic acid
PGSC0003DMG400001615	2.94498	0.00135985	Up	SAUR family protein		Auxin
PGSC0003DMG400001667	2.93994	0.00104492	Up	SAUR family protein		Auxin
PGSC0003DMG400001668	2.06206	0.0331342	Up	SAUR family protein		Auxin
PGSC0003DMG400003773	12.6432	0.0168139	Up	SAUR family protein		Auxin
PGSC0003DMG400013250	0.365908	0.0471439	Down	Auxin-induced SAUR		Auxin
PGSC0003DMG400020701	0.393626	0.000121489	Down	SAUR family protein		Auxin
PGSC0003DMG400022588	0.282016	0.00334597	Down	Auxin-induced SAUR		Auxin
PGSC0003DMG400026010	0.493405	0.000533944	Down	Auxin-induced protein X10A		Auxin
PGSC0003DMG400005335	0.345458	0.011003	Down	Auxin-activated signaling pathway		Auxin
PGSC0003DMG400006394	8.90985	4.32422e-09	Up	DNA binding protein		bHLH transcription
PGSC0003DMG400020174	2.85192	0.0165436	Up	Transcription factor		bHLH transcription
PGSC0003DMG400023056	0.208731	0.00916783	Down	Transcription regulator		bHLH transcription
PGSC0003DMG400029728	0.382999	0.00362664	Down	DNA binding protein		bHLH transcription
PGSC0003DMG400030616	4.61107	0.000386191	Up	DNA binding protein		bHLH transcription
PGSC0003DMG400024531	2.23041	5.76447e-05	Up	Thylakoid lumenal 25.6 kDa protein%2C chloroplast		Photosynthesis (PPL1)
PGSC0003DMG400008585	2.15718	8.47375e-05	Up	Photosystem II reaction center psb28 protein		Photosynthesis (PSB28)
PGSC0003DMG400025007	2.14776	0.00840778	Up	NADPH:protochlorophyllide oxidoreductase		Photosynthesis
PGSC0003DMG400017556	2.1344	0.0233825	Up	Photosystem II 22 kDa protein%2C chloroplastic		Photosynthesis (NPQ4)
PGSC0003DMG400021508	0.396666	0.0016435	Down	C2H2-type zinc finger protein		Photosynthesis
PGSC0003DMG400034322	0.389829	9.18582e-05	Down	Zinc finger protein		Photosynthesis
PGSC0003DMG400002312	0.306663	5.97624e-05	Down	Photosystem II 10 kDa polypeptide%2C chloroplast		Photosynthesis
