# Supplementary material for: Physiological and Transcriptomic Analyses Elucidate That Exogenous Calcium Can Relieve Injuries to Potato Plants (Solanum tuberosum L.) under Weak Light
Source: Int J Mol Sci. 2019 Oct 16;20(20):5133. doi: 10.3390/ijms20205133 (PMC6829426; doi:10.3390/ijms20205133)
Supplement: Supplementary file 1 [file ijms-20-05133-s001.zip › Table S3.xlsx]

## Sheet: Sheet1
Supplementary Table S3 Primers used for qRT-PCR
Gene name	Primer	Sequence (5’- 3’)
Actin	Forward primer	AGTATGACGAATCTGGTCCTTCTATTG
	Reverse primer	ACCCAACAATCAACTCTGCCCTCTC
PGSC0003DMG400019000	Forward primer	AGCATTTCTCCCTTCCA
	Reverse primer	GACATACACTTTGCGTT
PGSC0003DMG400028584	Forward primer	ACTCCCAGACAGAAATGAAA
	Reverse primer	AGGGCAAATCTCATCAAC
PGSC0003DMG400030357	Forward primer	CGAAGAAGAGGAAGGGTAT
	Reverse primer	ATCAGAGTACAGGCGAGAA
PGSC0003DMG401018368	Forward primer	AAGCCAAGAAGGAGGTGA
	Reverse primer	GGAGGAATAATAGCAGGA
PGSC0003DMG400002901	Forward primer	CCTCGTACTTTCTCCGTTTC
	Reverse primer	AGACATTGCCTCCGTTT
PGSC0003DMG400026778	Forward primer	CCACCCACTCCACTAATACC
	Reverse primer	CTCCTACCACCTCCAAACG
PGSC0003DMG400005725	Forward primer	AACAAGAAAGCAAAACA
	Reverse primer	ATTGGAACGAACAGAGT
PGSC0003DMG400005063	Forward primer	CTTTAATCCCAACAACTCT
	Reverse primer	ATTTCTGACTCCACCACT
PGSC0003DMG400012696	Forward primer	AGTGCCTGAAGTTACCC
	Reverse primer	GAGAAACAAAGATGCGAAAA
PGSC0003DMG400013022	Forward primer	GCTGGTGGTCTTTGTTA
	Reverse primer	TTGTCTGTATCCGTTCC
PGSC0003DMG400021421	Forward primer	CATCCACCCTTTGTTCT
	Reverse primer	CCATGCGTTTCCTTGTA
PGSC0003DMG400022340	Forward primer	TGCCTGCTCGTAATAAA
	Reverse primer	GTTAGGGTTGGAAGGAATG
PGSC0003DMG400024475	Forward primer	TAGCCCTGGTTGATGTT
	Reverse primer	TTCTTTCCTTCCCTTTCTC
PGSC0003DMG400009021	Forward primer	AATTTATCGCTACCACTCT
	Reverse primer	GATACCTGTTCCTCCTGAT
PGSC0003DMG402019533	Forward primer	CATAGAAACCAGGAGGAAC
	Reverse primer	GGGATAAGGGAATAACAAG
PGSC0003DMG400033044	Forward primer	GTAACAGGGACAAACAG
	Reverse primer	ATGTACGAGGAGGTGTAG
PGSC0003DMG400012701	Forward primer	TCAAGAATCCCATAACAG
	Reverse primer	TAATAAGCAGCAAGCAC
PGSC0003DMG400017246	Forward primer	TTTGCCAATACTCTGTGC
	Reverse primer	AGATCATATCGGAGGACTT
PGSC0003DMG400013255	Forward primer	CTACCTCCACTTGAAAATT
	Reverse primer	ACAAAAGGGAAAACAATAC
PGSC0003DMG400000984	Forward primer	TTGTCGGGTGTATGCTGAT
	Reverse primer	GGCGACTTCATTCTCA
